# Supplementary material for: Methyl 2,2-diphenyl-2-(prop-2-yn-1-yl­oxy)acetate
Source: Acta Crystallogr Sect E Struct Rep Online. 2012 Feb 29;68(Pt 3):o874. doi: 10.1107/S1600536812007982 (PMC3297924; doi:10.1107/S1600536812007982)
Supplement: Supplementary file 1 [file e-68-0o874-sup1.cif]

##############################################################################
#                                                                            #
# This CIF contains the data in a paper accepted for publication in          #
# Acta Crystallographica Section E. It conforms to the requirements of       #
# Notes for Authors for Acta Crystallographica Section E, and has been       #
# peer reviewed under the auspices of the IUCr Commission on Journals.       #
#                                                                            #
# Full details of the Crystallographic Information File format               #
# are given in the paper "The Crystallographic Information File (CIF):       #
# a New Standard Archive File for Crystallography" by S. R. Hall, F. H.      #
# Allen and I. D. Brown [Acta Cryst. (1991), A47, 655-685].                  #
#                                                                            #
# The current version of the core CIF dictionary is obtainable from          #
# ftp://ftp.iucr.org/pub/cif_core.dic.                                       #
#                                                                            #
# Software is freely available for graphical display of the structure(s)     #
# in this CIF. For information consult the CIF software page                 #
# http://www.iucr.org/resources/cif/software.                                #
#                                                                            #
# This file may be used for bona fide research purposes within the           #
# scientific community so long as proper attribution is given to the journal # 
# article from which it was obtained.                                        #
#                                                                            #
##############################################################################
data_I
_audit_creation_method     SHELXL97
_chemical_name_systematic
;
Methyl 2,2-diphenyl-2-(prop-2-yn-1-yloxy)acetate
;
_chemical_name_common     ?
_chemical_formula_moiety     'C18 H16 O3'
_chemical_formula_sum     'C18 H16 O3'
_chemical_formula_iupac     'C18 H16 O3'
_chemical_formula_weight     280.31
_chemical_melting_point     ?
_symmetry_cell_setting     monoclinic
_symmetry_space_group_name_H-M     'P 21/c'
_symmetry_space_group_name_Hall     '-P 2ybc'
loop_
    _symmetry_equiv_pos_as_xyz
    'x, y, z'
    '-x, y+1/2, -z+1/2'
    '-x, -y, -z'
    'x, -y-1/2, z-1/2'
_cell_length_a     12.6771(17)
_cell_length_b     9.2410(13)
_cell_length_c     12.7055(18)
_cell_angle_alpha     90.00
_cell_angle_beta     93.090(3)
_cell_angle_gamma     90.00
_cell_volume     1486.3(4)
_cell_formula_units_Z     4
_cell_measurement_reflns_used     1710
_cell_measurement_theta_min     2.72
_cell_measurement_theta_max     23.44
_cell_measurement_temperature     130(2)
_exptl_crystal_description     prism
_exptl_crystal_colour     colourless
_exptl_crystal_size_max     0.37
_exptl_crystal_size_mid     0.22
_exptl_crystal_size_min     0.10
_exptl_crystal_density_diffrn     1.253
_exptl_crystal_density_meas     ?
_exptl_crystal_density_method     'not measured'
_exptl_crystal_F_000     592
_exptl_absorpt_coefficient_mu     0.085
_exptl_absorpt_correction_type     multi-scan
_exptl_absorpt_process_details     '(SADABS; Sheldrick, 2004)'
_exptl_absorpt_correction_T_min     0.9694
_exptl_absorpt_correction_T_max     0.9916
_exptl_special_details     ?
_diffrn_ambient_temperature     130(2)
_diffrn_radiation_type     MoK\a
_diffrn_radiation_wavelength     0.71073
_diffrn_radiation_source     'sealed tube'
_diffrn_radiation_monochromator     graphite
_diffrn_measurement_device_type     'Bruker SMART APEX'
_diffrn_measurement_method     '\f and \w'
_diffrn_reflns_number     13808
_diffrn_reflns_av_R_equivalents     0.0448
_diffrn_reflns_av_sigmaI/netI     0.0429
_diffrn_reflns_theta_min     1.61
_diffrn_reflns_theta_max     27.88
_diffrn_reflns_theta_full     27.88
_diffrn_measured_fraction_theta_max     0.999
_diffrn_measured_fraction_theta_full     0.999
_diffrn_reflns_limit_h_min     -14
_diffrn_reflns_limit_h_max     16
_diffrn_reflns_limit_k_min     -12
_diffrn_reflns_limit_k_max     12
_diffrn_reflns_limit_l_min     -16
_diffrn_reflns_limit_l_max     16
_diffrn_standards_number     ?
_diffrn_standards_interval_count     ?
_diffrn_standards_interval_time     ?
_diffrn_standards_decay_%     ?
_refine_special_details
;
Refinement of <i>F</i>^2^ against ALL reflections. The weighted <i>R</i>-factor
<i>wR</i> and goodness of fit <i>S</i> are based on <i>F</i>^2^, conventional
<i>R</i>-factors <i>R</i> are based on <i>F</i>, with <i>F</i> set to zero for
negative <i>F</i>^2^. The threshold expression of <i>F</i>^2^ >
\s(<i>F</i>^2^) is used only for calculating <i>R</i>-factors(gt) <i>etc</i>.
and is not relevant to the choice of reflections for refinement.
<i>R</i>-factors based on <i>F</i>^2^ are statistically about twice as large
as those based on <i>F</i>, and <i>R</i>-factors based on ALL data will be
even larger.
;
_reflns_number_total     3545
_reflns_number_gt     2623
_reflns_threshold_expression     I>2\s(I)
_refine_ls_structure_factor_coef     Fsqd
_refine_ls_matrix_type     full
_refine_ls_R_factor_all     0.0716
_refine_ls_R_factor_gt     0.0477
_refine_ls_wR_factor_gt     0.1041
_refine_ls_wR_factor_ref     0.1172
_refine_ls_goodness_of_fit_ref     1.017
_refine_ls_restrained_S_all     1.017
_refine_ls_number_reflns     3545
_refine_ls_number_parameters     195
_refine_ls_number_restraints     0
_refine_ls_hydrogen_treatment     mixed
_refine_ls_weighting_scheme     calc
_refine_ls_weighting_details
       'calc w = 1/[\s^2^(Fo^2^)+(0.0487P)^2^+0.3727P] where P=(Fo^2^+2Fc^2^)/3'
_atom_sites_solution_hydrogens     difmap
_atom_sites_solution_primary     direct
_atom_sites_solution_secondary     difmap
_refine_ls_shift/su_max     0.000
_refine_ls_shift/su_mean     0.000
_refine_diff_density_max     0.325
_refine_diff_density_min     -0.192
_refine_ls_extinction_method     none
_refine_ls_extinction_coef     ?
loop_
    _atom_type_symbol
    _atom_type_description
    _atom_type_scat_dispersion_real
    _atom_type_scat_dispersion_imag
    _atom_type_scat_source
    'C' 'C' 0.0033 0.0016
                         'International Tables Vol C Tables 4.2.6.8 and 6.1.1.4'
    'H' 'H' 0.0000 0.0000
                         'International Tables Vol C Tables 4.2.6.8 and 6.1.1.4'
    'O' 'O' 0.0106 0.0060
                         'International Tables Vol C Tables 4.2.6.8 and 6.1.1.4'
_computing_data_collection     'SMART (Bruker, 2002)'
_computing_cell_refinement     'SAINT (Bruker, 2002)'
_computing_data_reduction     'SAINT (Bruker, 2002)'
_computing_structure_solution     'SHELXTL (Sheldrick, 2008)'
_computing_structure_refinement     'SHELXTL (Sheldrick, 2008)'
_computing_molecular_graphics     'SHELXTL (Sheldrick, 2008)'
_computing_publication_material
                                  'SHELXTL (Sheldrick, 2008) and local programs'
loop_
    _atom_site_type_symbol
    _atom_site_label
    _atom_site_fract_x
    _atom_site_fract_y
    _atom_site_fract_z
    _atom_site_U_iso_or_equiv
    _atom_site_adp_type
    _atom_site_calc_flag
    _atom_site_refinement_flags
    _atom_site_occupancy
    _atom_site_symmetry_multiplicity
    _atom_site_disorder_assembly
    _atom_site_disorder_group
    O O1 0.79582(9) 0.45794(12) 0.41949(10) 0.0378(3) Uani d . 1 1 . .
    O O2 0.66203(9) 0.37609(11) 0.51072(9) 0.0296(3) Uani d . 1 1 . .
    O O3 0.78724(8) 0.22289(11) 0.28970(8) 0.0247(3) Uani d . 1 1 . .
    C C1 0.72467(12) 0.21809(15) 0.38023(11) 0.0203(3) Uani d . 1 1 . .
    C C2 0.73393(12) 0.36505(15) 0.43855(12) 0.0233(3) Uani d . 1 1 . .
    C C3 0.66088(16) 0.51182(17) 0.56825(15) 0.0393(5) Uani d . 1 1 . .
    H H3A 0.7287 0.5250 0.6078 0.059 Uiso calc R 1 1 . .
    H H3B 0.6038 0.5100 0.6173 0.059 Uiso calc R 1 1 . .
    H H3C 0.6494 0.5920 0.5185 0.059 Uiso calc R 1 1 . .
    C C4 0.90005(12) 0.22196(19) 0.31004(13) 0.0299(4) Uani d . 1 1 . .
    H H4A 0.9188 0.1639 0.3738 0.036 Uiso calc R 1 1 . .
    H H4B 0.9261 0.3219 0.3222 0.036 Uiso calc R 1 1 . .
    C C5 0.94840(13) 0.15941(18) 0.21894(14) 0.0302(4) Uani d . 1 1 . .
    C C6 0.99076(16) 0.1114(2) 0.14631(16) 0.0432(5) Uani d . 1 1 . .
    H H6 1.0260(19) 0.068(3) 0.0870(19) 0.073(7) Uiso d . 1 1 . .
    C C11 0.60998(11) 0.20274(15) 0.33670(11) 0.0199(3) Uani d . 1 1 . .
    C C12 0.57858(12) 0.25763(17) 0.23856(13) 0.0271(4) Uani d . 1 1 . .
    H H12A 0.6288 0.3037 0.1969 0.032 Uiso calc R 1 1 . .
    C C13 0.47418(13) 0.24566(19) 0.20079(13) 0.0326(4) Uani d . 1 1 . .
    H H13A 0.4534 0.2830 0.1332 0.039 Uiso calc R 1 1 . .
    C C14 0.40033(13) 0.17983(17) 0.26091(13) 0.0291(4) Uani d . 1 1 . .
    H H14A 0.3292 0.1700 0.2343 0.035 Uiso calc R 1 1 . .
    C C15 0.43066(12) 0.12818(17) 0.36029(13) 0.0279(4) Uani d . 1 1 . .
    H H15A 0.3798 0.0853 0.4028 0.033 Uiso calc R 1 1 . .
    C C16 0.53494(12) 0.13889(16) 0.39776(13) 0.0247(3) Uani d . 1 1 . .
    H H16A 0.5554 0.1023 0.4657 0.030 Uiso calc R 1 1 . .
    C C21 0.76008(11) 0.09067(15) 0.45070(11) 0.0198(3) Uani d . 1 1 . .
    C C22 0.76063(12) -0.04599(16) 0.40361(13) 0.0255(3) Uani d . 1 1 . .
    H H22A 0.7343 -0.0573 0.3327 0.031 Uiso calc R 1 1 . .
    C C23 0.79918(13) -0.16498(17) 0.45948(14) 0.0307(4) Uani d . 1 1 . .
    H H23A 0.7992 -0.2575 0.4269 0.037 Uiso calc R 1 1 . .
    C C24 0.83784(13) -0.14904(17) 0.56317(14) 0.0312(4) Uani d . 1 1 . .
    H H24A 0.8648 -0.2305 0.6015 0.037 Uiso calc R 1 1 . .
    C C25 0.83705(13) -0.01480(18) 0.61038(13) 0.0294(4) Uani d . 1 1 . .
    H H25A 0.8628 -0.0040 0.6815 0.035 Uiso calc R 1 1 . .
    C C26 0.79855(12) 0.10528(16) 0.55403(12) 0.0239(3) Uani d . 1 1 . .
    H H26A 0.7988 0.1977 0.5868 0.029 Uiso calc R 1 1 . .
loop_
    _atom_site_aniso_label
    _atom_site_aniso_U_11
    _atom_site_aniso_U_22
    _atom_site_aniso_U_33
    _atom_site_aniso_U_12
    _atom_site_aniso_U_13
    _atom_site_aniso_U_23
    O1 0.0357(7) 0.0252(6) 0.0539(8) -0.0100(5) 0.0158(6) -0.0027(5)
    O2 0.0363(7) 0.0233(6) 0.0304(6) -0.0054(5) 0.0122(5) -0.0064(4)
    O3 0.0162(5) 0.0372(6) 0.0210(6) 0.0001(4) 0.0048(4) 0.0035(4)
    C1 0.0200(8) 0.0221(7) 0.0192(7) -0.0014(6) 0.0044(6) 0.0010(6)
    C2 0.0222(8) 0.0225(7) 0.0252(8) -0.0003(6) 0.0006(6) 0.0029(6)
    C3 0.0522(12) 0.0246(8) 0.0424(11) -0.0033(8) 0.0146(9) -0.0111(7)
    C4 0.0174(8) 0.0434(10) 0.0292(9) -0.0015(7) 0.0042(7) 0.0028(7)
    C5 0.0207(8) 0.0364(9) 0.0338(9) 0.0061(7) 0.0034(7) 0.0106(7)
    C6 0.0339(11) 0.0559(12) 0.0407(11) 0.0179(9) 0.0090(9) 0.0058(9)
    C11 0.0183(8) 0.0195(7) 0.0222(8) 0.0014(5) 0.0029(6) -0.0005(5)
    C12 0.0207(8) 0.0349(8) 0.0259(8) -0.0001(6) 0.0036(7) 0.0052(7)
    C13 0.0283(9) 0.0455(10) 0.0237(8) 0.0029(7) -0.0016(7) 0.0074(7)
    C14 0.0191(8) 0.0317(8) 0.0361(9) 0.0006(6) -0.0028(7) 0.0011(7)
    C15 0.0195(8) 0.0289(8) 0.0355(9) -0.0009(6) 0.0042(7) 0.0077(7)
    C16 0.0211(8) 0.0271(8) 0.0261(8) 0.0005(6) 0.0026(6) 0.0065(6)
    C21 0.0143(7) 0.0222(7) 0.0231(8) -0.0017(5) 0.0022(6) 0.0003(6)
    C22 0.0241(8) 0.0262(8) 0.0260(8) 0.0000(6) -0.0011(7) -0.0031(6)
    C23 0.0254(9) 0.0236(8) 0.0430(10) 0.0013(6) 0.0001(8) -0.0024(7)
    C24 0.0214(8) 0.0296(8) 0.0418(10) 0.0013(6) -0.0044(7) 0.0100(7)
    C25 0.0231(9) 0.0364(9) 0.0277(9) -0.0020(7) -0.0068(7) 0.0050(7)
    C26 0.0194(8) 0.0263(7) 0.0260(8) -0.0031(6) -0.0001(6) -0.0008(6)
_geom_special_details
;
All e.s.d.'s (except the e.s.d. in the dihedral angle between two l.s. planes)
are estimated using the full covariance matrix. The cell e.s.d.'s are taken
into account individually in the estimation of e.s.d.'s in distances, angles
and torsion angles; correlations between e.s.d.'s in cell parameters are only
used when they are defined by crystal symmetry. An approximate (isotropic)
treatment of cell e.s.d.'s is used for estimating e.s.d.'s involving l.s.
planes.
;
loop_
    _geom_bond_atom_site_label_1
    _geom_bond_atom_site_label_2
    _geom_bond_site_symmetry_2
    _geom_bond_distance
    _geom_bond_publ_flag
    O1 C2 . 1.1965(18) ?
    O2 C2 . 1.3312(18) ?
    O2 C3 . 1.4522(18) ?
    O3 C1 . 1.4327(17) ?
    O3 C4 . 1.4396(18) ?
    C1 C21 . 1.532(2) ?
    C1 C11 . 1.534(2) ?
    C1 C2 . 1.548(2) ?
    C3 H3A . 0.9800 ?
    C3 H3B . 0.9800 ?
    C3 H3C . 0.9800 ?
    C4 C5 . 1.458(2) ?
    C4 H4A . 0.9900 ?
    C4 H4B . 0.9900 ?
    C5 C6 . 1.179(3) ?
    C6 H6 . 0.98(2) ?
    C11 C12 . 1.385(2) ?
    C11 C16 . 1.391(2) ?
    C12 C13 . 1.388(2) ?
    C12 H12A . 0.9500 ?
    C13 C14 . 1.381(2) ?
    C13 H13A . 0.9500 ?
    C14 C15 . 1.385(2) ?
    C14 H14A . 0.9500 ?
    C15 C16 . 1.384(2) ?
    C15 H15A . 0.9500 ?
    C16 H16A . 0.9500 ?
    C21 C26 . 1.382(2) ?
    C21 C22 . 1.398(2) ?
    C22 C23 . 1.384(2) ?
    C22 H22A . 0.9500 ?
    C23 C24 . 1.388(2) ?
    C23 H23A . 0.9500 ?
    C24 C25 . 1.378(2) ?
    C24 H24A . 0.9500 ?
    C25 C26 . 1.394(2) ?
    C25 H25A . 0.9500 ?
    C26 H26A . 0.9500 ?
loop_
    _geom_angle_atom_site_label_1
    _geom_angle_atom_site_label_2
    _geom_angle_atom_site_label_3
    _geom_angle_site_symmetry_1
    _geom_angle_site_symmetry_3
    _geom_angle
    _geom_angle_publ_flag
    C2 O2 C3 . . 116.02(12) ?
    C1 O3 C4 . . 116.32(11) ?
    O3 C1 C21 . . 109.60(11) ?
    O3 C1 C11 . . 105.57(11) ?
    C21 C1 C11 . . 112.45(11) ?
    O3 C1 C2 . . 109.03(11) ?
    C21 C1 C2 . . 112.47(12) ?
    C11 C1 C2 . . 107.43(11) ?
    O1 C2 O2 . . 124.42(14) ?
    O1 C2 C1 . . 124.47(14) ?
    O2 C2 C1 . . 111.08(12) ?
    O2 C3 H3A . . 109.5 ?
    O2 C3 H3B . . 109.5 ?
    H3A C3 H3B . . 109.5 ?
    O2 C3 H3C . . 109.5 ?
    H3A C3 H3C . . 109.5 ?
    H3B C3 H3C . . 109.5 ?
    O3 C4 C5 . . 108.41(13) ?
    O3 C4 H4A . . 110.0 ?
    C5 C4 H4A . . 110.0 ?
    O3 C4 H4B . . 110.0 ?
    C5 C4 H4B . . 110.0 ?
    H4A C4 H4B . . 108.4 ?
    C6 C5 C4 . . 177.6(2) ?
    C5 C6 H6 . . 178.2(14) ?
    C12 C11 C16 . . 119.06(14) ?
    C12 C11 C1 . . 120.77(13) ?
    C16 C11 C1 . . 120.11(13) ?
    C11 C12 C13 . . 120.32(15) ?
    C11 C12 H12A . . 119.8 ?
    C13 C12 H12A . . 119.8 ?
    C14 C13 C12 . . 120.41(15) ?
    C14 C13 H13A . . 119.8 ?
    C12 C13 H13A . . 119.8 ?
    C13 C14 C15 . . 119.54(15) ?
    C13 C14 H14A . . 120.2 ?
    C15 C14 H14A . . 120.2 ?
    C16 C15 C14 . . 120.13(15) ?
    C16 C15 H15A . . 119.9 ?
    C14 C15 H15A . . 119.9 ?
    C15 C16 C11 . . 120.51(14) ?
    C15 C16 H16A . . 119.7 ?
    C11 C16 H16A . . 119.7 ?
    C26 C21 C22 . . 119.02(13) ?
    C26 C21 C1 . . 123.87(13) ?
    C22 C21 C1 . . 116.90(13) ?
    C23 C22 C21 . . 120.55(15) ?
    C23 C22 H22A . . 119.7 ?
    C21 C22 H22A . . 119.7 ?
    C22 C23 C24 . . 119.95(15) ?
    C22 C23 H23A . . 120.0 ?
    C24 C23 H23A . . 120.0 ?
    C25 C24 C23 . . 119.87(15) ?
    C25 C24 H24A . . 120.1 ?
    C23 C24 H24A . . 120.1 ?
    C24 C25 C26 . . 120.22(15) ?
    C24 C25 H25A . . 119.9 ?
    C26 C25 H25A . . 119.9 ?
    C21 C26 C25 . . 120.38(14) ?
    C21 C26 H26A . . 119.8 ?
    C25 C26 H26A . . 119.8 ?
loop_
    _geom_torsion_atom_site_label_1
    _geom_torsion_atom_site_label_2
    _geom_torsion_atom_site_label_3
    _geom_torsion_atom_site_label_4
    _geom_torsion_site_symmetry_1
    _geom_torsion_site_symmetry_2
    _geom_torsion_site_symmetry_3
    _geom_torsion_site_symmetry_4
    _geom_torsion
    _geom_torsion_publ_flag
    C4 O3 C1 C21 . . . . -52.38(16) ?
    C4 O3 C1 C11 . . . . -173.72(12) ?
    C4 O3 C1 C2 . . . . 71.12(15) ?
    C3 O2 C2 O1 . . . . 0.2(2) ?
    C3 O2 C2 C1 . . . . -178.05(13) ?
    O3 C1 C2 O1 . . . . -10.3(2) ?
    C21 C1 C2 O1 . . . . 111.46(17) ?
    C11 C1 C2 O1 . . . . -124.27(16) ?
    O3 C1 C2 O2 . . . . 167.95(11) ?
    C21 C1 C2 O2 . . . . -70.27(16) ?
    C11 C1 C2 O2 . . . . 54.00(15) ?
    C1 O3 C4 C5 . . . . 153.28(13) ?
    O3 C1 C11 C12 . . . . -28.55(17) ?
    C21 C1 C11 C12 . . . . -148.02(14) ?
    C2 C1 C11 C12 . . . . 87.70(16) ?
    O3 C1 C11 C16 . . . . 154.35(13) ?
    C21 C1 C11 C16 . . . . 34.87(18) ?
    C2 C1 C11 C16 . . . . -89.40(15) ?
    C16 C11 C12 C13 . . . . -1.6(2) ?
    C1 C11 C12 C13 . . . . -178.74(14) ?
    C11 C12 C13 C14 . . . . 0.4(3) ?
    C12 C13 C14 C15 . . . . 1.3(3) ?
    C13 C14 C15 C16 . . . . -1.8(2) ?
    C14 C15 C16 C11 . . . . 0.7(2) ?
    C12 C11 C16 C15 . . . . 1.1(2) ?
    C1 C11 C16 C15 . . . . 178.21(13) ?
    O3 C1 C21 C26 . . . . 119.93(15) ?
    C11 C1 C21 C26 . . . . -122.97(15) ?
    C2 C1 C21 C26 . . . . -1.5(2) ?
    O3 C1 C21 C22 . . . . -54.88(16) ?
    C11 C1 C21 C22 . . . . 62.22(17) ?
    C2 C1 C21 C22 . . . . -176.34(13) ?
    C26 C21 C22 C23 . . . . -0.1(2) ?
    C1 C21 C22 C23 . . . . 175.02(14) ?
    C21 C22 C23 C24 . . . . -0.1(2) ?
    C22 C23 C24 C25 . . . . 0.4(2) ?
    C23 C24 C25 C26 . . . . -0.6(2) ?
    C22 C21 C26 C25 . . . . -0.2(2) ?
    C1 C21 C26 C25 . . . . -174.87(14) ?
    C24 C25 C26 C21 . . . . 0.5(2) ?
data_global
_journal_date_recd_electronic     2012-02-03
_journal_date_accepted     2012-02-22
_journal_name_full     'Acta Crystallographica, Section E'
_journal_year     2012
_journal_volume     68
_journal_issue      3
_journal_page_first     o874
_journal_page_last     o874
_journal_paper_category     QO
_journal_paper_doi     10.1107/S1600536812007982
_journal_coeditor_code     NC2267
_publ_contact_author_name     'Dr Ulrich Fl\"orke'
_publ_contact_author_address
;
Anorganische und Analytische Chemie
Universit\"at Paderborn
Warburgerstrasse 100
D-33098 Paderborn
Germany
;
_publ_contact_author_email     ulrich.floerke@upb.de
_publ_contact_author_fax     '+49 5251 60 3423'
_publ_contact_author_phone     '+49 5251 60 2496'
_publ_section_title
;
Methyl 2,2-diphenyl-2-(prop-2-yn-1-yloxy)acetate
;
loop_
    _publ_author_name
    _publ_author_address
    'Sumathi, H. P.'
;
Department of Studies in Chemistry
University of Mysore
Manasagangotri
Mysore 570 006
India
;
    'Fl\"orke, Ulrich'
;
Department Chemie
Fakult\"at f\"ur Naturwissenschaften
Universit\"at Paderborn
Warburgerstrasse 100
D-33098 Paderborn
Germany
;
    'Yathirajan, H. S.'
;
Department of Studies in Chemistry
University of Mysore
Manasagangotri
Mysore 570 006
India
;
    'Dayananda, A. S.'
;
Department of Studies in Chemistry
University of Mysore
Manasagangotri
Mysore 570 006
India
;
    'Ramesha, A. R.'
;
R. L. Fine Chemicals
Bangalore 560 064
India
;
