# Supplementary material for: Methyl 2,2-diphenyl-2-(prop-2-yn-1-yl­oxy)acetate
Source: Acta Crystallogr Sect E Struct Rep Online. 2012 Feb 29;68(Pt 3):o874. doi: 10.1107/S1600536812007982 (PMC3297924; doi:10.1107/S1600536812007982)
Supplement: Supplementary file 2 [file e-68-0o874-Isup2.hkl]

# 
# h,k,l, Fc-squared, Fo-squared, sigma(Fo-squared) and status flag 
# 
data_I
_shelx_title ' C18 H16 O3 in P2(1)/c' 
_shelx_refln_list_code          4 
_shelx_F_calc_maximum      130.54 
_exptl_crystal_F_000       592.00 
_reflns_d_resolution_high  0.7600 
 
loop_ 
 _symmetry_equiv_pos_as_xyz 
 'x, y, z' 
 '-x, y+1/2, -z+1/2' 
 '-x, -y, -z' 
 'x, -y-1/2, z-1/2' 
 
_cell_length_a    12.6771 
_cell_length_b     9.2410 
_cell_length_c    12.7055 
_cell_angle_alpha  90.000 
_cell_angle_beta   93.090 
_cell_angle_gamma  90.000 
 
_shelx_F_squared_multiplier     1.000 
 
loop_ 
 _refln_index_h 
 _refln_index_k 
 _refln_index_l 
 _refln_F_squared_calc 
 _refln_F_squared_meas 
 _refln_F_squared_sigma 
 _refln_observed_status 
   1   0   0     1610.43     1427.32     60.49 o 
   2   0   0     8860.82     8967.37    129.86 o 
   3   0   0     2585.46     2738.86     26.64 o 
   4   0   0     1318.74     1333.84     16.47 o 
   5   0   0     7742.04     8067.88    122.20 o 
   6   0   0      237.14      309.95     10.92 o 
   7   0   0      749.23      738.86     37.69 o 
   8   0   0      189.87      196.23     10.67 o 
   9   0   0      283.34      259.22     13.59 o 
  10   0   0       43.24       46.19      9.32 o 
  11   0   0        1.54       11.85      8.46 o 
  12   0   0       17.51       28.22     11.33 o 
  13   0   0       31.97       56.74     15.51 o 
  14   0   0        2.92       12.36      8.33 o 
  15   0   0      189.84      246.04     31.48 o 
  16   0   0      228.46      264.48     35.12 o 
   1   1   0     8859.59     8893.65     47.38 o 
   2   1   0        0.08        0.49      0.83 o 
   3   1   0      221.84      215.38      3.98 o 
   4   1   0     1617.46     1574.06     14.72 o 
   5   1   0     1659.79     1675.14     16.39 o 
   6   1   0      556.99      590.95      9.60 o 
   7   1   0      301.89      346.98      9.39 o 
   8   1   0      289.40      279.53      7.48 o 
   9   1   0       27.31       32.36      3.52 o 
  10   1   0       30.30       28.60      4.34 o 
  11   1   0       83.86       59.45      9.30 o 
  12   1   0      117.06      148.09     43.56 o 
  13   1   0       49.85       28.43     13.04 o 
  14   1   0       63.52       75.86     12.94 o 
  15   1   0        2.26       15.21      8.50 o 
  16   1   0       46.72       31.07     11.91 o 
   0   2   0     4293.10     4042.06     52.05 o 
   1   2   0     1547.62     1525.02     13.09 o 
   2   2   0     3067.13     3085.17     20.72 o 
   3   2   0      179.97      144.83      3.74 o 
   4   2   0       84.21       78.48      3.30 o 
   5   2   0       17.28       19.04      2.13 o 
   6   2   0     1341.67     1365.83     14.33 o 
   7   2   0       29.92       34.43      3.02 o 
   8   2   0       11.68       17.28      2.46 o 
   9   2   0      101.88      113.33      5.49 o 
  10   2   0      573.89      553.76     10.66 o 
  11   2   0        2.20       -2.97      3.51 o 
  12   2   0      156.99      146.81     12.03 o 
  13   2   0       33.23       30.48      9.56 o 
  14   2   0        0.58       11.84      9.91 o 
  15   2   0       76.37       43.26     11.27 o 
  16   2   0      113.13      141.93     18.56 o 
   1   3   0       76.00       71.32      3.11 o 
   2   3   0       26.23       36.48      2.53 o 
   3   3   0      556.32      522.83      7.81 o 
   4   3   0        1.55        1.56      1.43 o 
   5   3   0        2.43        0.30      1.29 o 
   6   3   0       21.56       20.28      2.40 o 
   7   3   0     1148.11     1182.28     14.53 o 
   8   3   0      514.80      540.29     11.65 o 
   9   3   0      327.83      314.73      8.13 o 
  10   3   0       39.08       38.65      3.87 o 
  11   3   0       63.37       69.45      6.90 o 
  12   3   0       20.76       19.27      5.54 o 
  13   3   0       34.98       22.14      8.50 o 
  14   3   0       87.05      109.48     14.37 o 
  15   3   0       24.05       30.82     10.63 o 
  16   3   0       56.54       63.37     17.09 o 
   0   4   0       91.44       80.82      5.46 o 
   1   4   0       21.25       17.64      2.18 o 
   2   4   0      215.33      191.61      5.22 o 
   3   4   0      723.37      656.28      9.74 o 
   4   4   0      187.59      192.70      5.64 o 
   5   4   0       14.61       19.40      2.81 o 
   6   4   0      124.40      118.93      5.31 o 
   7   4   0       49.08       52.15      3.94 o 
   8   4   0       34.46       34.92      3.54 o 
   9   4   0        8.50       12.20      2.60 o 
  10   4   0      247.49      243.60      8.30 o 
  11   4   0       38.36       45.59      5.82 o 
  12   4   0       19.62       25.30      6.06 o 
  13   4   0        3.08        7.32      6.62 o 
  14   4   0        4.83       -6.09      6.66 o 
  15   4   0       53.65       50.65     11.60 o 
   1   5   0      236.51      225.98      6.20 o 
   2   5   0      311.96      314.80      8.11 o 
   3   5   0        6.36        3.47      1.78 o 
   4   5   0     1995.53     2008.56     20.52 o 
   5   5   0       73.95       73.28      4.54 o 
   6   5   0      376.31      392.30      8.97 o 
   7   5   0      143.94      137.74      6.41 o 
   8   5   0      103.43      101.91      5.78 o 
   9   5   0     1390.75     1362.98     22.86 o 
  10   5   0      193.12      202.20      9.41 o 
  11   5   0       88.98       87.94      7.93 o 
  12   5   0      122.29      124.81     11.61 o 
  13   5   0       61.57       74.51     12.05 o 
  14   5   0       10.92       15.03      7.56 o 
  15   5   0       85.99       97.22     15.63 o 
   0   6   0       37.89       32.26      4.67 o 
   1   6   0       27.46       24.13      2.96 o 
   2   6   0        1.35        1.07      1.80 o 
   3   6   0       35.67       34.81      3.48 o 
   4   6   0      511.03      491.66     12.17 o 
   5   6   0        0.96        0.15      1.93 o 
   6   6   0      203.12      184.33      7.42 o 
   7   6   0        5.48        5.07      2.28 o 
   8   6   0      107.00      111.06      6.49 o 
   9   6   0      330.88      343.17      9.79 o 
  10   6   0       56.37       60.54      5.83 o 
  11   6   0        1.04        3.64      3.41 o 
  12   6   0        0.42        1.78      4.32 o 
  13   6   0        7.49        8.62      5.49 o 
  14   6   0       24.56       24.11      9.93 o 
   1   7   0     1013.02      972.20     15.62 o 
   2   7   0       33.19       38.61      5.74 o 
   3   7   0      157.82      168.47      7.22 o 
   4   7   0       21.57       24.79      3.64 o 
   5   7   0        9.79       16.44      2.97 o 
   6   7   0       45.38       47.43      4.44 o 
   7   7   0       40.72       48.18      4.49 o 
   8   7   0        1.69        1.43      2.35 o 
   9   7   0        0.10       -0.65      2.30 o 
  10   7   0       83.36       89.92      7.40 o 
  11   7   0       49.68       61.85      7.41 o 
  12   7   0       12.54       14.76      5.23 o 
  13   7   0       81.47       75.48     10.12 o 
   0   8   0      612.62      557.85     17.03 o 
   1   8   0      137.02      141.75      7.12 o 
   2   8   0       33.15       36.54      4.69 o 
   3   8   0        0.22        3.77      2.36 o 
   4   8   0        2.83        4.58      2.41 o 
   5   8   0      123.95      115.83      6.92 o 
   6   8   0      191.81      172.81      8.35 o 
   7   8   0       81.22       91.25      6.36 o 
   8   8   0       61.76       73.13      6.90 o 
   9   8   0      125.81      137.80     10.33 o 
  10   8   0      127.15      112.90     11.34 o 
  11   8   0       59.97       63.44      9.04 o 
  12   8   0       76.23       72.42     12.51 o 
   1   9   0       25.11       23.64      4.91 o 
   2   9   0       34.52       36.06      4.88 o 
   3   9   0        0.99        2.79      2.68 o 
   4   9   0       45.12       49.31      5.66 o 
   5   9   0       26.26       22.64      4.23 o 
   6   9   0       10.06        6.16      3.51 o 
   7   9   0        2.70        1.04      3.47 o 
   8   9   0       14.47       20.28      4.26 o 
   9   9   0       28.73       44.16      6.49 o 
  10   9   0        1.09        3.69      4.80 o 
  11   9   0       12.03       13.76      7.65 o 
   0  10   0       26.05       30.81      7.99 o 
   1  10   0        0.40        2.13      3.09 o 
   2  10   0        8.45       10.58      3.80 o 
   3  10   0      163.42      140.18     10.89 o 
   4  10   0       75.01       82.55     15.22 o 
   5  10   0        6.06       -2.70      3.12 o 
   6  10   0        0.83        4.97      3.74 o 
   7  10   0        1.08        6.32      4.46 o 
   8  10   0       61.17       62.26     11.06 o 
   9  10   0        0.00       -4.40      4.40 o 
   1  11   0      123.20      148.20     18.11 o 
   2  11   0        0.10        2.37      6.36 o 
   3  11   0       54.06       63.76      8.07 o 
   4  11   0       21.23       19.89      5.24 o 
   5  11   0        6.42        3.42      4.16 o 
   6  11   0       38.74       50.93      7.51 o 
   7  11   0        4.19        0.01      4.48 o 
   0  12   0       63.14       62.99     12.17 o 
   1  12   0       16.47       20.08      6.30 o 
   2  12   0       28.88       52.38     13.16 o 
 -16   1   1        0.28       -1.31     10.85 o 
 -15   1   1      251.14      265.07     23.47 o 
 -14   1   1       18.80       15.60      7.56 o 
 -13   1   1      264.86      258.29     20.15 o 
 -12   1   1       11.85       15.74      6.68 o 
 -11   1   1        0.06       -3.68      4.54 o 
 -10   1   1       10.27       11.45      3.11 o 
  -9   1   1       23.08       20.33      2.97 o 
  -8   1   1      122.80      135.33      5.54 o 
  -7   1   1       58.13       56.15      3.69 o 
  -6   1   1      542.81      536.61     10.69 o 
  -5   1   1     1988.23     2103.67     18.47 o 
  -4   1   1     2820.41     2954.10     22.31 o 
  -3   1   1     9506.38     9415.08     56.52 o 
  -2   1   1      624.10      584.52      5.98 o 
  -1   1   1        7.62        5.82      0.89 o 
   0   1   1      824.91      809.64      8.46 o 
   1   1   1       66.10       52.89      1.73 o 
   2   1   1        0.59        1.92      0.93 o 
   3   1   1     6546.85     6481.23     37.30 o 
   4   1   1      619.04      622.24      7.44 o 
   5   1   1       17.29       18.74      2.41 o 
   6   1   1      817.89      825.78     11.81 o 
   7   1   1      265.41      249.89      6.85 o 
   8   1   1      207.64      225.14      7.04 o 
   9   1   1      587.88      579.34     11.61 o 
  10   1   1       78.69       84.71      5.53 o 
  11   1   1       29.32       20.26      4.33 o 
  12   1   1       27.16       20.25      7.48 o 
  13   1   1      144.96      167.94     24.93 o 
  14   1   1       39.69       62.80     13.25 o 
  15   1   1       58.67       52.54     12.56 o 
  16   1   1        4.68       -5.49      9.39 o 
 -16   2   1        5.31       -7.33     11.60 o 
 -15   2   1       22.61       36.83     10.97 o 
 -14   2   1       51.24       35.05      9.61 o 
 -13   2   1       86.00      102.88     13.56 o 
 -12   2   1      148.54      145.77     15.54 o 
 -11   2   1      407.68      402.97     18.33 o 
 -10   2   1       23.22       17.70      2.89 o 
  -9   2   1       44.52       43.05      3.50 o 
  -8   2   1      109.10      103.53      4.82 o 
  -7   2   1      715.07      711.61     10.39 o 
  -6   2   1        0.02        0.05      1.32 o 
  -5   2   1       65.77       73.89      3.79 o 
  -4   2   1        8.69        6.91      1.49 o 
  -3   2   1      105.50      128.61      3.61 o 
  -2   2   1     3267.18     3262.78     21.78 o 
  -1   2   1     1533.10     1407.47     11.55 o 
   0   2   1     7164.41     7216.26     44.57 o 
   1   2   1     2378.71     2360.51     16.52 o 
   2   2   1     2962.65     2948.33     22.01 o 
   3   2   1      428.84      373.50      5.83 o 
   4   2   1      228.97      220.24      4.82 o 
   5   2   1     1416.10     1509.27     14.50 o 
   6   2   1      152.75      178.10      5.10 o 
   7   2   1        6.75        6.34      1.94 o 
   8   2   1      158.45      183.59      6.11 o 
   9   2   1        0.06        0.74      1.79 o 
  10   2   1       29.52       28.72      3.82 o 
  11   2   1      129.65      143.50      7.78 o 
  12   2   1       72.17       74.58     12.13 o 
  13   2   1       30.38       38.28      9.66 o 
  14   2   1        0.08        2.30      6.57 o 
  15   2   1       19.87       36.15     26.95 o 
  16   2   1       23.02        5.15      9.90 o 
 -16   3   1        4.03      -10.99     13.24 o 
 -15   3   1        5.97        4.15      7.99 o 
 -14   3   1        7.86       18.32     11.18 o 
 -13   3   1       84.61       95.35     13.38 o 
 -12   3   1      273.46      301.81     16.32 o 
 -11   3   1      268.42      261.84     11.43 o 
 -10   3   1       72.01       76.05      5.88 o 
  -9   3   1       50.26       58.72      4.38 o 
  -8   3   1      760.34      761.61     11.93 o 
  -7   3   1        0.95        1.06      1.49 o 
  -6   3   1      134.89      152.63      5.25 o 
  -5   3   1     1359.86     1341.53     14.47 o 
  -4   3   1        0.40        1.31      1.44 o 
  -3   3   1     1767.49     1802.90     16.15 o 
  -2   3   1     1277.20     1193.47     14.54 o 
  -1   3   1       12.88       12.39      1.68 o 
   0   3   1     2803.46     2773.85     20.33 o 
   1   3   1      774.05      748.73      8.87 o 
   2   3   1     2678.10     2687.52     22.11 o 
   3   3   1     1495.25     1522.55     14.42 o 
   4   3   1       38.11       38.97      2.83 o 
   5   3   1      365.15      388.36      7.33 o 
   6   3   1      146.34      164.74      8.91 o 
   7   3   1      672.61      693.39     12.09 o 
   8   3   1       54.85       63.70      5.41 o 
   9   3   1       12.86       14.16      2.54 o 
  10   3   1      505.42      497.35     12.07 o 
  11   3   1       75.50       70.95      5.99 o 
  12   3   1      143.66      158.46     16.26 o 
  13   3   1       34.09       30.00      8.68 o 
  14   3   1        7.78       -5.85      5.85 o 
  15   3   1       37.90       45.83     11.34 o 
  16   3   1       25.10       35.39     15.49 o 
 -15   4   1       20.32       33.19     10.54 o 
 -14   4   1       48.22       24.90      8.80 o 
 -13   4   1        0.83       -4.31      4.31 o 
 -12   4   1       56.85       57.91      8.15 o 
 -11   4   1      182.36      185.58     13.20 o 
 -10   4   1      191.62      184.85     12.81 o 
  -9   4   1       39.84       42.91      4.09 o 
  -8   4   1        0.71        3.08      1.79 o 
  -7   4   1       33.47       34.90      3.31 o 
  -6   4   1      364.70      358.09      7.98 o 
  -5   4   1       70.49       76.75      4.91 o 
  -4   4   1        0.23        2.46      1.52 o 
  -3   4   1        8.33       12.39      2.39 o 
  -2   4   1      106.84      104.37      4.39 o 
  -1   4   1      133.29      123.57      4.54 o 
   0   4   1     3910.89     4009.09     28.80 o 
   1   4   1        8.94        5.49      1.65 o 
   2   4   1      323.03      324.64      6.58 o 
   3   4   1        8.73        5.20      1.79 o 
   4   4   1       17.39       13.23      2.18 o 
   5   4   1      392.93      370.72      7.70 o 
   6   4   1      290.25      290.86      7.22 o 
   7   4   1      373.84      365.12      8.32 o 
   8   4   1        0.89        2.14      1.94 o 
   9   4   1       18.48       15.13      2.64 o 
  10   4   1       57.16       57.74      5.45 o 
  11   4   1        3.15        1.26      2.82 o 
  12   4   1       63.17       63.96     10.78 o 
  13   4   1        3.53        2.43      6.53 o 
  14   4   1        9.21       -3.89     10.25 o 
  15   4   1       63.88       41.82     11.22 o 
 -15   5   1        7.81       26.95     11.94 o 
 -14   5   1       14.26       10.21      9.41 o 
 -13   5   1       98.10      102.14     11.19 o 
 -12   5   1       88.45       80.47      9.79 o 
 -11   5   1      204.77      219.65     14.58 o 
 -10   5   1        9.02       16.30      3.42 o 
  -9   5   1      370.22      363.92      9.41 o 
  -8   5   1        4.08        5.27      2.31 o 
  -7   5   1        9.59       12.02      2.47 o 
  -6   5   1      204.34      218.25      7.28 o 
  -5   5   1        3.39        2.16      1.80 o 
  -4   5   1       36.57       36.73      3.33 o 
  -3   5   1       70.08       78.79      4.84 o 
  -2   5   1        2.10        2.15      1.64 o 
  -1   5   1      690.11      682.36     11.51 o 
   0   5   1      155.91      133.03      5.23 o 
   1   5   1      103.05      108.30      4.83 o 
   2   5   1        1.23       -1.37      1.37 o 
   3   5   1      371.68      362.10      7.85 o 
   4   5   1      184.83      206.36      6.55 o 
   5   5   1      132.47      131.26      5.81 o 
   6   5   1       10.61        8.83      2.18 o 
   7   5   1      273.97      279.35      8.03 o 
   8   5   1      212.49      215.03      7.64 o 
   9   5   1       14.81       15.60      3.36 o 
  10   5   1       15.54       19.20      3.71 o 
  11   5   1        1.25       -2.91      2.91 o 
  12   5   1       10.86       18.60      4.82 o 
  13   5   1       54.78       58.08     11.17 o 
  14   5   1       11.89       16.23     12.46 o 
  15   5   1       15.68       17.56     10.69 o 
 -14   6   1        0.02       -3.35      9.22 o 
 -13   6   1       15.06        8.99      5.58 o 
 -12   6   1      274.85      293.47     17.45 o 
 -11   6   1      124.81      148.35     12.81 o 
 -10   6   1      229.62      239.75     10.75 o 
  -9   6   1      170.18      168.61      8.04 o 
  -8   6   1       22.03       20.61      3.31 o 
  -7   6   1        1.71        3.46      2.14 o 
  -6   6   1        6.29        6.49      2.44 o 
  -5   6   1       82.55       92.28      5.55 o 
  -4   6   1     1325.74     1320.95     17.34 o 
  -3   6   1      143.33      130.59      6.02 o 
  -2   6   1      120.63      122.68      5.73 o 
  -1   6   1       58.99       69.74      4.43 o 
   0   6   1        7.34       10.22      2.62 o 
   1   6   1      170.33      171.67      6.44 o 
   2   6   1     1556.66     1479.35     19.14 o 
   3   6   1      131.28      132.16      6.04 o 
   4   6   1      261.70      213.23      7.62 o 
   5   6   1      206.93      218.44      7.45 o 
   6   6   1      300.03      293.40      8.41 o 
   7   6   1       67.25       69.74      5.19 o 
   8   6   1      386.33      377.54      9.84 o 
   9   6   1       79.89       80.73      6.64 o 
  10   6   1      106.64      114.07      7.86 o 
  11   6   1       58.51       74.41      7.76 o 
  12   6   1        7.69        3.73      6.05 o 
  13   6   1        4.18        1.27      6.86 o 
  14   6   1       61.71       87.78     14.48 o 
 -13   7   1        9.29       20.87      8.82 o 
 -12   7   1       61.52       54.70      8.72 o 
 -11   7   1        0.15       -3.82      3.82 o 
 -10   7   1        2.75        7.91      3.75 o 
  -9   7   1        2.26       -1.54      2.59 o 
  -8   7   1      382.61      378.13     13.14 o 
  -7   7   1      438.08      432.82     12.60 o 
  -6   7   1      152.33      152.16      7.44 o 
  -5   7   1       71.37       82.30      5.64 o 
  -4   7   1        1.61       -0.83      2.17 o 
  -3   7   1      417.49      405.15      9.85 o 
  -2   7   1      180.96      178.67      7.62 o 
  -1   7   1      199.11      205.76      7.57 o 
   0   7   1      222.71      203.78     10.60 o 
   1   7   1      641.68      627.81     11.92 o 
   2   7   1      584.89      557.97     11.25 o 
   3   7   1     1450.53     1416.08     18.74 o 
   4   7   1      184.56      172.07      7.41 o 
   5   7   1      137.10      119.59      6.55 o 
   6   7   1      162.06      169.51     10.21 o 
   7   7   1       71.68       69.28      5.25 o 
   8   7   1       87.04       85.56      7.01 o 
   9   7   1       35.53       41.52      5.18 o 
  10   7   1        2.39        0.39      3.10 o 
  11   7   1       15.86       18.28      5.23 o 
  12   7   1        0.02        3.16      5.43 o 
  13   7   1       44.67       56.88     17.53 o 
 -12   8   1       12.13       11.23      7.00 o 
 -11   8   1        7.72       14.64      6.12 o 
 -10   8   1      126.04      148.13     10.98 o 
  -9   8   1      203.33      217.72     11.75 o 
  -8   8   1       78.19       78.65      7.04 o 
  -7   8   1        3.58        0.83      2.47 o 
  -6   8   1      357.38      364.19     11.07 o 
  -5   8   1       30.51       21.65      3.49 o 
  -4   8   1      685.00      646.33     13.41 o 
  -3   8   1      414.44      402.18     10.51 o 
  -2   8   1     1101.21     1065.88     17.10 o 
  -1   8   1     1006.34      937.20     15.74 o 
   0   8   1      192.63      198.37      8.22 o 
   1   8   1     1265.36     1275.18     19.42 o 
   2   8   1        1.81        4.18      2.25 o 
   3   8   1      411.15      383.52     11.63 o 
   4   8   1       66.26       67.00      6.13 o 
   5   8   1      112.64      118.47      7.83 o 
   6   8   1       18.54       19.39      3.88 o 
   7   8   1      143.17      144.31      8.87 o 
   8   8   1      119.35      139.04     12.00 o 
   9   8   1       10.38        9.04      3.91 o 
  10   8   1       53.57       68.81      9.84 o 
  11   8   1       21.59       14.81      8.61 o 
  12   8   1       11.47       13.59      8.16 o 
 -11   9   1      114.41      148.68     25.56 o 
 -10   9   1       22.58       25.15      7.33 o 
  -9   9   1       64.45       77.65      9.46 o 
  -8   9   1       32.45       32.87      5.40 o 
  -7   9   1       16.16       19.69      4.79 o 
  -6   9   1       46.48       49.86      9.02 o 
  -5   9   1        1.14        1.55      2.69 o 
  -4   9   1       19.84       10.83      3.45 o 
  -3   9   1      159.28      156.37      9.25 o 
  -2   9   1       10.27        3.75      3.12 o 
  -1   9   1      117.23      114.16      8.14 o 
   0   9   1        0.03       -2.38      2.38 o 
   1   9   1       24.82       18.35      3.81 o 
   2   9   1        3.34       -1.24      3.17 o 
   3   9   1       55.65       63.14      8.05 o 
   4   9   1        4.04        0.38      2.58 o 
   5   9   1       51.52       61.68      6.29 o 
   6   9   1      118.61      130.37      9.12 o 
   7   9   1       87.50       99.43      7.96 o 
   8   9   1        0.10        2.15      3.82 o 
   9   9   1        5.94       12.18      4.08 o 
  10   9   1       52.43       71.32     13.34 o 
  11   9   1       50.15       64.77     19.61 o 
  -9  10   1       65.95       66.51     15.53 o 
  -8  10   1        0.10        6.16      3.93 o 
  -7  10   1        0.20       -3.26      5.28 o 
  -6  10   1        2.91        5.98      4.39 o 
  -5  10   1       10.35        8.76      6.57 o 
  -4  10   1       12.69       19.31      4.91 o 
  -3  10   1       65.15       80.21      8.42 o 
  -2  10   1       12.01       23.52      4.95 o 
  -1  10   1       30.98       31.43      5.55 o 
   0  10   1       35.94       32.08      5.83 o 
   1  10   1        2.95        0.44      3.32 o 
   2  10   1        3.91       -2.61      4.56 o 
   3  10   1       20.76       17.03      6.73 o 
   4  10   1        0.77        3.51      4.55 o 
   5  10   1        3.05        1.86      3.37 o 
   6  10   1       11.73       13.89      6.85 o 
   7  10   1       14.30       11.40      4.60 o 
   8  10   1        9.55       13.10      4.87 o 
   9  10   1        0.71       -1.55      4.99 o 
  -7  11   1        5.45        5.09      5.03 o 
  -6  11   1        0.22        2.22      6.40 o 
  -5  11   1       22.58       24.12      9.23 o 
  -4  11   1        5.46        1.97      4.42 o 
  -3  11   1        0.00        1.09      5.12 o 
  -2  11   1      122.46      147.35     11.67 o 
  -1  11   1        0.18        4.33      4.05 o 
   0  11   1       11.37        8.52      4.41 o 
   1  11   1       41.04       48.76      7.33 o 
   2  11   1       55.72       66.90      8.23 o 
   3  11   1        2.24        3.80      4.31 o 
   4  11   1        9.45        3.38      4.25 o 
   5  11   1       35.97       39.38      6.52 o 
   6  11   1        0.20       -2.81      4.13 o 
  -2  12   1        0.47        2.73      4.77 o 
  -1  12   1       77.07       94.27     10.47 o 
   0  12   1        6.22        9.86      4.76 o 
   1  12   1       18.42       11.51      5.58 o 
   2  12   1        4.51        9.18      6.65 o 
 -16   0   2      166.09      210.18     30.95 o 
 -15   0   2        0.02        2.21      9.70 o 
 -14   0   2       62.93       74.32     17.91 o 
 -13   0   2       16.40       10.22     10.33 o 
 -12   0   2        4.56        2.54      7.53 o 
 -11   0   2     1896.32     1758.55     60.42 o 
 -10   0   2     1407.76     1486.01     52.37 o 
  -9   0   2      435.91      411.60     12.67 o 
  -8   0   2     1609.45     1536.19     24.98 o 
  -7   0   2     2853.56     2899.28     44.73 o 
  -6   0   2     2449.27     2615.51     48.42 o 
  -5   0   2     5194.16     5374.77     90.39 o 
  -4   0   2      179.46      164.54     11.54 o 
  -3   0   2     5636.46     5869.88     87.64 o 
  -2   0   2    16864.76    17386.01    162.84 o 
  -1   0   2     5467.16     5819.45     55.88 o 
   0   0   2      498.57      496.47      8.99 o 
   1   0   2     1951.76     2072.55     19.40 o 
   2   0   2    17041.55    17286.77    113.27 o 
   3   0   2     3215.17     3217.56     38.84 o 
   4   0   2      954.88     1001.40     13.23 o 
   5   0   2     5848.30     6096.91     53.10 o 
   6   0   2     2303.30     2366.68     36.63 o 
   7   0   2      363.22      401.47     30.63 o 
   8   0   2     1107.15     1094.93     25.93 o 
   9   0   2       19.72       16.43      5.31 o 
  10   0   2       48.19       54.62      8.23 o 
  11   0   2      166.17      153.88     13.30 o 
  12   0   2      176.40      160.37     13.99 o 
  13   0   2       26.75       46.29     13.43 o 
  14   0   2       32.94       43.77     15.09 o 
  15   0   2       45.74       51.44     17.04 o 
  16   0   2       10.17       16.69     14.01 o 
 -16   1   2      205.05      195.78     45.97 o 
 -15   1   2        0.56        1.82      6.46 o 
 -14   1   2       10.23       23.94      7.77 o 
 -13   1   2      122.86      124.80     15.18 o 
 -12   1   2        3.08        5.66      5.15 o 
 -11   1   2      142.30      152.02     15.05 o 
 -10   1   2       84.61       67.51     10.03 o 
  -9   1   2      879.88      903.13     13.85 o 
  -8   1   2      100.93       98.11      6.09 o 
  -7   1   2       73.11       73.94      4.19 o 
  -6   1   2       31.29       36.30      2.54 o 
  -5   1   2       29.48       25.50      1.92 o 
  -4   1   2     1199.45     1235.79     11.65 o 
  -3   1   2       39.61       33.73      2.18 o 
  -2   1   2      965.43      969.93      9.30 o 
  -1   1   2       93.68       92.55      2.63 o 
   0   1   2     5544.87     5523.39     34.73 o 
   1   1   2     1677.98     1740.88     12.44 o 
   2   1   2     8467.05     8601.28     43.99 o 
   3   1   2     1203.77     1155.00     11.92 o 
   4   1   2       14.35       14.40      2.06 o 
   5   1   2      176.84      159.76      3.95 o 
   6   1   2     3526.66     3854.44     27.63 o 
   7   1   2      298.60      332.60      6.52 o 
   8   1   2        0.00       -0.18      1.46 o 
   9   1   2       79.81       77.25      4.74 o 
  10   1   2       95.84       99.57      7.56 o 
  11   1   2       25.18       21.50      4.47 o 
  12   1   2       11.07        2.39      3.13 o 
  13   1   2      163.70      161.89     17.21 o 
  14   1   2       78.24       73.77     12.81 o 
  15   1   2       21.61       26.57      9.36 o 
  16   1   2        6.32        8.90      8.88 o 
 -16   2   2      178.14      243.10     25.43 o 
 -15   2   2       23.25       20.77     17.69 o 
 -14   2   2        1.90        7.57      6.39 o 
 -13   2   2       29.26       36.74     11.96 o 
 -12   2   2       26.99       22.32      7.70 o 
 -11   2   2      426.79      418.82     13.50 o 
 -10   2   2      727.14      728.43     16.97 o 
  -9   2   2      117.14      140.02      5.30 o 
  -8   2   2       42.52       45.64      3.34 o 
  -7   2   2      720.30      721.05     10.16 o 
  -6   2   2       21.00       27.72      2.43 o 
  -5   2   2     1542.38     1593.11     14.94 o 
  -4   2   2      105.36      109.54      3.66 o 
  -3   2   2     1199.68     1299.57     12.10 o 
  -2   2   2      192.17      176.26      4.26 o 
  -1   2   2     4769.44     4853.74     29.77 o 
   0   2   2    13632.95    13746.14     80.78 o 
   1   2   2       95.79       74.62      3.54 o 
   2   2   2      168.44      174.88      4.08 o 
   3   2   2      303.26      312.07      5.30 o 
   4   2   2       25.25       29.26      2.22 o 
   5   2   2      159.98      194.35      7.57 o 
   6   2   2     1222.80     1269.28     15.48 o 
   7   2   2      208.51      204.16      7.17 o 
   8   2   2        0.58        0.63      2.14 o 
   9   2   2      137.61      130.19      8.78 o 
  10   2   2       35.84       35.98      4.36 o 
  11   2   2        2.27        6.87      3.39 o 
  12   2   2       21.38       26.46      4.95 o 
  13   2   2        9.79       18.90     10.21 o 
  14   2   2        9.23        7.09      7.69 o 
  15   2   2       45.31       62.08     20.48 o 
  16   2   2        0.97       -7.94     10.64 o 
 -16   3   2        0.07        6.72      9.70 o 
 -15   3   2       40.99       29.96      9.82 o 
 -14   3   2        7.41       12.35     19.11 o 
 -13   3   2       18.59       20.65      6.13 o 
 -12   3   2       31.38       42.15      6.03 o 
 -11   3   2        3.26       10.56      3.39 o 
 -10   3   2     1074.53     1074.38     21.27 o 
  -9   3   2      266.27      274.95      7.61 o 
  -8   3   2       11.85       14.17      2.35 o 
  -7   3   2      113.80      108.33      4.96 o 
  -6   3   2      215.63      201.83      6.67 o 
  -5   3   2      120.60      115.49      4.58 o 
  -4   3   2      327.57      343.29      6.74 o 
  -3   3   2      283.54      281.88      5.88 o 
  -2   3   2      150.26      166.83      4.73 o 
  -1   3   2    11246.99    11191.12     62.94 o 
   0   3   2       11.14       13.83      2.25 o 
   1   3   2      676.08      683.13      9.99 o 
   2   3   2      131.24      136.65      4.04 o 
   3   3   2     2181.14     2308.83     18.97 o 
   4   3   2      519.39      489.98      9.84 o 
   5   3   2       44.98       46.96      3.16 o 
   6   3   2      697.39      723.52     10.48 o 
   7   3   2       56.65       56.30      3.78 o 
   8   3   2      879.43      868.20     17.25 o 
   9   3   2      292.79      294.86      9.29 o 
  10   3   2        1.60        0.66      2.52 o 
  11   3   2        1.83        3.76      3.31 o 
  12   3   2      147.93      129.06     11.29 o 
  13   3   2       13.71        9.89     14.57 o 
  14   3   2       29.42       30.76      8.96 o 
  15   3   2        0.25        5.72      7.67 o 
 -15   4   2        3.17        2.10      7.95 o 
 -14   4   2        0.24        2.75      5.51 o 
 -13   4   2        3.42        6.06      4.62 o 
 -12   4   2        6.15        7.65      4.66 o 
 -11   4   2       60.15       65.30      7.03 o 
 -10   4   2       19.52       18.61      3.44 o 
  -9   4   2      670.63      634.22     15.23 o 
  -8   4   2        0.30        0.47      1.73 o 
  -7   4   2       35.70       39.70      3.65 o 
  -6   4   2      234.73      203.44      6.48 o 
  -5   4   2       83.71       86.08      4.59 o 
  -4   4   2      289.35      289.77      6.81 o 
  -3   4   2      564.08      542.72     10.40 o 
  -2   4   2      940.18      943.62     11.72 o 
  -1   4   2     1524.97     1457.72     14.86 o 
   0   4   2     4446.62     4621.25     31.96 o 
   1   4   2       44.33       45.00      3.46 o 
   2   4   2      306.43      315.56      6.42 o 
   3   4   2      356.25      388.81     12.34 o 
   4   4   2       48.06       47.49      3.37 o 
   5   4   2      358.91      366.22      7.72 o 
   6   4   2      168.56      166.79      5.95 o 
   7   4   2      134.66      132.69      5.59 o 
   8   4   2       11.93       12.83      2.42 o 
   9   4   2        0.87        0.51      2.49 o 
  10   4   2      142.57      140.22      7.98 o 
  11   4   2      161.03      162.75      9.01 o 
  12   4   2       42.61       33.72      8.50 o 
  13   4   2      118.16      126.64     15.29 o 
  14   4   2        0.11        9.28      6.38 o 
  15   4   2       70.58      113.45     23.13 o 
 -15   5   2       90.74       81.74     14.66 o 
 -14   5   2       34.49       36.93     15.36 o 
 -13   5   2        0.16       -3.15      4.29 o 
 -12   5   2        6.91        5.73      5.31 o 
 -11   5   2       37.36       32.98      6.00 o 
 -10   5   2      916.60      897.31     17.78 o 
  -9   5   2        0.38       -1.96      1.96 o 
  -8   5   2       62.92       56.48      4.58 o 
  -7   5   2     1069.40     1049.26     15.49 o 
  -6   5   2       13.76       10.27      2.42 o 
  -5   5   2      105.74      111.51      5.56 o 
  -4   5   2        2.06        0.10      1.61 o 
  -3   5   2      178.24      177.28      6.15 o 
  -2   5   2     3021.00     3090.40     26.24 o 
  -1   5   2     1879.61     1882.65     18.81 o 
   0   5   2        3.61        1.85      1.64 o 
   1   5   2      146.09      160.49      6.68 o 
   2   5   2      123.52      139.88      6.02 o 
   3   5   2        2.70        0.62      1.55 o 
   4   5   2      168.53      173.76      6.09 o 
   5   5   2      200.37      190.49      6.67 o 
   6   5   2      252.91      251.51      7.43 o 
   7   5   2        4.75        5.78      2.02 o 
   8   5   2       11.02        8.58      2.49 o 
   9   5   2       52.27       51.21      5.55 o 
  10   5   2       19.65       15.62      4.05 o 
  11   5   2       23.85       24.64      4.24 o 
  12   5   2      175.14      163.73     13.28 o 
  13   5   2      130.98      192.30     18.65 o 
  14   5   2       59.55       52.16     11.57 o 
 -14   6   2        6.04        8.41      6.36 o 
 -13   6   2       62.59       75.86     11.25 o 
 -12   6   2       38.30       28.38      7.35 o 
 -11   6   2      317.20      329.32     19.43 o 
 -10   6   2       39.37       30.17      4.55 o 
  -9   6   2       11.81       14.73      3.21 o 
  -8   6   2       61.05       62.93      4.99 o 
  -7   6   2        3.25        2.34      2.51 o 
  -6   6   2      203.42      191.51      7.66 o 
  -5   6   2        7.90        8.15      2.42 o 
  -4   6   2        0.31        2.70      1.93 o 
  -3   6   2      177.49      186.43      6.97 o 
  -2   6   2       45.81       42.89      3.78 o 
  -1   6   2      566.42      576.29     10.51 o 
   0   6   2      101.83       90.46      4.86 o 
   1   6   2       89.35       82.52      5.67 o 
   2   6   2        6.64       10.94      2.18 o 
   3   6   2      302.94      290.05      7.62 o 
   4   6   2        1.96        4.22      1.94 o 
   5   6   2       61.02       58.26      4.40 o 
   6   6   2       46.78       60.61      5.37 o 
   7   6   2       29.06       33.05      3.59 o 
   8   6   2       14.46       16.35      3.40 o 
   9   6   2      159.93      163.18      8.94 o 
  10   6   2        2.71       -2.78      3.83 o 
  11   6   2       12.28       12.50      3.75 o 
  12   6   2        8.46        9.17      8.21 o 
  13   6   2        1.97       -6.83      8.19 o 
  14   6   2       86.78       67.00     17.11 o 
 -13   7   2        1.91       -5.19      5.19 o 
 -12   7   2        3.05        0.53      4.69 o 
 -11   7   2        2.44       -2.04      4.40 o 
 -10   7   2       35.25       31.94      4.93 o 
  -9   7   2       79.11       80.90      6.87 o 
  -8   7   2      220.83      216.98      9.18 o 
  -7   7   2       82.93       84.99      6.00 o 
  -6   7   2      415.08      416.40     10.58 o 
  -5   7   2       97.06       93.26      5.93 o 
  -4   7   2        0.65        2.18      2.04 o 
  -3   7   2      129.99      127.60      7.26 o 
  -2   7   2       40.85       45.25      5.93 o 
  -1   7   2      293.89      276.13     10.31 o 
   0   7   2       67.00       72.72      4.76 o 
   1   7   2      105.97      112.12      7.07 o 
   2   7   2        5.27        2.46      2.07 o 
   3   7   2       60.70       61.91      4.96 o 
   4   7   2      197.41      186.25      7.50 o 
   5   7   2       95.42      100.46      6.00 o 
   6   7   2      209.36      216.43      9.74 o 
   7   7   2      188.08      184.30      9.40 o 
   8   7   2       58.29       62.53      6.83 o 
   9   7   2      207.86      219.54     12.61 o 
  10   7   2      198.60      196.25     12.22 o 
  11   7   2       47.96       51.41      6.53 o 
  12   7   2        2.36        3.47      6.29 o 
  13   7   2        4.11       -9.31      9.31 o 
 -12   8   2        0.82       -5.43      5.43 o 
 -11   8   2       39.36       56.02      8.59 o 
 -10   8   2      137.22      145.81      9.74 o 
  -9   8   2        8.31       12.79      3.77 o 
  -8   8   2        0.61       -1.36      2.50 o 
  -7   8   2        7.88        6.36      2.91 o 
  -6   8   2       23.52       24.70      3.69 o 
  -5   8   2       11.05       15.12      3.16 o 
  -4   8   2        5.95        4.84      2.53 o 
  -3   8   2      210.69      202.24     11.43 o 
  -2   8   2       50.54       51.10      5.32 o 
  -1   8   2      432.13      402.79     11.83 o 
   0   8   2       88.78       98.84      7.21 o 
   1   8   2      113.65      126.07      8.62 o 
   2   8   2       54.45       53.61      5.52 o 
   3   8   2      307.66      307.69     11.46 o 
   4   8   2      333.00      307.96     15.75 o 
   5   8   2      110.31      113.13      7.93 o 
   6   8   2      258.28      259.21     11.96 o 
   7   8   2        2.92        0.02      3.38 o 
   8   8   2       39.71       44.53      6.19 o 
   9   8   2      136.76      147.36     11.09 o 
  10   8   2       13.05       16.78      4.80 o 
  11   8   2       40.25       54.39     13.54 o 
  12   8   2        9.00       14.16      7.53 o 
 -11   9   2        0.35        4.80      8.95 o 
 -10   9   2        0.38        3.75     12.27 o 
  -9   9   2        2.47       -2.07      6.08 o 
  -8   9   2       12.75       13.20      3.66 o 
  -7   9   2        0.87       -0.80      2.78 o 
  -6   9   2      141.67      146.65      9.38 o 
  -5   9   2        0.33       -2.24      2.54 o 
  -4   9   2       29.10       27.73      7.11 o 
  -3   9   2       60.77       64.29      6.40 o 
  -2   9   2        8.82       16.20      3.61 o 
  -1   9   2        6.39        2.20      3.56 o 
   0   9   2       69.17       58.45      5.95 o 
   1   9   2        2.63       -1.50      2.67 o 
   2   9   2       37.66       36.12      5.05 o 
   3   9   2      139.84      149.30     10.15 o 
   4   9   2       37.77       42.95      7.31 o 
   5   9   2        0.12        3.46      2.82 o 
   6   9   2        6.18        4.82      3.24 o 
   7   9   2       72.28       71.76      7.63 o 
   8   9   2      209.77      208.12     13.36 o 
   9   9   2       32.84       23.43      5.53 o 
  10   9   2       74.71       74.58     10.98 o 
  -9  10   2        5.40       11.99      5.39 o 
  -8  10   2       61.74       73.92     10.51 o 
  -7  10   2      123.48      134.16     13.01 o 
  -6  10   2       10.34        8.47      4.05 o 
  -5  10   2       39.08       44.93     10.10 o 
  -4  10   2       54.25       59.78      7.19 o 
  -3  10   2      117.87      119.40     10.25 o 
  -2  10   2        0.34       -0.66      3.14 o 
  -1  10   2       83.73       95.44      9.01 o 
   0  10   2        0.00       -2.73      2.73 o 
   1  10   2       20.19       29.93      5.78 o 
   2  10   2       72.29       67.08      6.84 o 
   3  10   2       18.01       13.90      3.94 o 
   4  10   2       10.74       14.99      3.77 o 
   5  10   2        0.00       -2.74      2.74 o 
   6  10   2        0.00        2.16      3.29 o 
   7  10   2       34.41       29.16      5.83 o 
   8  10   2      144.63      160.25     15.90 o 
   9  10   2       21.62       41.27      6.84 o 
  -6  11   2       78.63       84.04      9.39 o 
  -5  11   2        0.03        5.51      4.31 o 
  -4  11   2        0.00        0.88      4.23 o 
  -3  11   2        6.77       10.97      4.93 o 
  -2  11   2       28.08       38.10      6.80 o 
  -1  11   2      132.32      144.64     11.88 o 
   0  11   2      104.12      131.26     11.54 o 
   1  11   2        1.75        4.14      4.15 o 
   2  11   2        1.40       -3.13      3.82 o 
   3  11   2        0.46        0.80      3.70 o 
   4  11   2       20.09       19.65      5.25 o 
   5  11   2        4.01        7.32      4.16 o 
   6  11   2        0.02       -3.90      5.42 o 
  -1  12   2       29.42       54.12      8.05 o 
   0  12   2       13.83        7.18      4.92 o 
   1  12   2      148.31      186.11     14.31 o 
 -16   1   3        5.26       11.32      9.41 o 
 -15   1   3       10.08        2.79     13.01 o 
 -14   1   3       29.27       41.69      8.95 o 
 -13   1   3      288.80      320.04     22.29 o 
 -12   1   3      204.28      171.49     17.73 o 
 -11   1   3       41.69       26.87      8.75 o 
 -10   1   3      360.50      355.39     18.88 o 
  -9   1   3      334.34      321.76     16.38 o 
  -8   1   3      170.49      163.95      6.79 o 
  -7   1   3      417.19      392.29      8.65 o 
  -6   1   3      270.12      281.46      7.31 o 
  -5   1   3      821.01      855.50     14.59 o 
  -4   1   3     4208.64     4336.88     35.37 o 
  -3   1   3       20.86       25.35      1.87 o 
  -2   1   3     2708.42     2835.37     21.02 o 
  -1   1   3     1284.89     1396.86     11.61 o 
   0   1   3      990.70      959.49      9.00 o 
   1   1   3     2893.53     3120.93     20.65 o 
   2   1   3     6042.82     6280.00     36.94 o 
   3   1   3      185.24      177.85      4.70 o 
   4   1   3        0.58       -1.73      1.73 o 
   5   1   3        5.91       -0.21      1.41 o 
   6   1   3      142.25      157.42      5.60 o 
   7   1   3      265.76      247.35      6.97 o 
   8   1   3      332.60      332.01      8.51 o 
   9   1   3      359.50      338.31      9.03 o 
  10   1   3        3.32        7.83      4.47 o 
  11   1   3        3.73        3.34      3.07 o 
  12   1   3       10.06        9.73      3.69 o 
  13   1   3       57.78       58.86     11.22 o 
  14   1   3        4.43       -0.43      6.92 o 
  15   1   3       23.06       34.77     20.02 o 
  16   1   3       47.71       25.39     11.13 o 
 -16   2   3       36.12       26.12     14.42 o 
 -15   2   3      114.10      104.35     15.13 o 
 -14   2   3       74.01       63.83     11.79 o 
 -13   2   3      374.78      356.40     23.83 o 
 -12   2   3      192.75      188.87     13.18 o 
 -11   2   3      148.08      150.19     11.48 o 
 -10   2   3      911.24      885.88     19.30 o 
  -9   2   3       17.15       16.38      4.80 o 
  -8   2   3       26.69       26.59      2.45 o 
  -7   2   3     1064.54     1027.72     12.07 o 
  -6   2   3      205.33      218.85      5.14 o 
  -5   2   3     3089.43     3346.62     24.85 o 
  -4   2   3        1.87        6.39      1.92 o 
  -3   2   3      110.92      113.31      4.02 o 
  -2   2   3      938.55      902.22      9.74 o 
  -1   2   3       19.36       14.07      1.62 o 
   0   2   3      426.02      410.74      7.96 o 
   1   2   3     2167.19     2165.23     18.93 o 
   2   2   3     3235.95     3265.30     22.54 o 
   3   2   3       69.88       67.37      3.15 o 
   4   2   3      508.50      483.15     13.09 o 
   5   2   3       77.34       96.75      4.86 o 
   6   2   3      399.74      384.37      9.64 o 
   7   2   3      574.56      548.75     10.91 o 
   8   2   3      378.88      388.73      9.64 o 
   9   2   3        9.84        9.99      2.88 o 
  10   2   3       64.37       61.59      9.26 o 
  11   2   3        0.34        1.82      3.12 o 
  12   2   3      138.07      129.91     13.61 o 
  13   2   3      116.94      132.29     15.73 o 
  14   2   3       11.24       20.67      8.10 o 
  15   2   3      216.89      189.59     34.51 o 
 -16   3   3      123.95      163.93     19.57 o 
 -15   3   3        0.93        2.26      7.85 o 
 -14   3   3        1.65        8.87      6.93 o 
 -13   3   3       41.33       52.69     10.03 o 
 -12   3   3       10.66       13.93      4.08 o 
 -11   3   3      227.69      231.40     13.86 o 
 -10   3   3      113.72      104.87      8.13 o 
  -9   3   3      186.61      178.07      8.03 o 
  -8   3   3       41.79       41.48      3.42 o 
  -7   3   3        8.31        9.48      1.92 o 
  -6   3   3      314.97      312.31      6.96 o 
  -5   3   3       28.30       36.79      2.94 o 
  -4   3   3      157.26      141.37      7.37 o 
  -3   3   3       99.49      119.23      5.50 o 
  -2   3   3      142.12      134.92      4.35 o 
  -1   3   3     1607.01     1680.64     19.55 o 
   0   3   3      302.29      287.98      8.06 o 
   1   3   3     2606.82     2600.23     23.29 o 
   2   3   3      112.51      108.48      4.93 o 
   3   3   3      917.70      937.37     10.83 o 
   4   3   3     1735.61     1782.91     16.65 o 
   5   3   3      196.89      212.28      5.48 o 
   6   3   3      424.59      442.09      7.90 o 
   7   3   3       31.05       34.12      3.77 o 
   8   3   3       29.40       25.27      3.65 o 
   9   3   3        9.78        3.66      2.55 o 
  10   3   3        5.73        3.29      2.59 o 
  11   3   3      263.30      242.29     11.90 o 
  12   3   3       15.32       15.17      4.09 o 
  13   3   3        1.23       -3.71      8.67 o 
  14   3   3       14.73       13.83      7.51 o 
  15   3   3       20.68        9.92      7.77 o 
 -15   4   3        2.73        6.25     16.89 o 
 -14   4   3       52.86       68.11     10.21 o 
 -13   4   3        3.18       11.78     10.45 o 
 -12   4   3        2.41        3.76      3.41 o 
 -11   4   3      333.28      330.76     13.76 o 
 -10   4   3       20.01       13.98      4.79 o 
  -9   4   3        8.84        2.24      6.21 o 
  -8   4   3       65.23       60.71      4.50 o 
  -7   4   3       59.62       78.98      4.79 o 
  -6   4   3      304.55      311.45      7.56 o 
  -5   4   3        1.37        0.87      1.55 o 
  -4   4   3       46.20       43.40      3.37 o 
  -3   4   3      502.55      502.56      9.40 o 
  -2   4   3      248.57      261.13      6.16 o 
  -1   4   3     1354.91     1433.55     14.66 o 
   0   4   3        0.00       -0.09      1.65 o 
   1   4   3     2229.19     2424.73     24.00 o 
   2   4   3      387.28      354.08      8.23 o 
   3   4   3        0.02        0.86      1.32 o 
   4   4   3      394.52      421.12      9.52 o 
   5   4   3       72.90       66.47      4.67 o 
   6   4   3        0.80        2.40      1.66 o 
   7   4   3      113.36      116.39      5.20 o 
   8   4   3        7.18        3.65      2.57 o 
   9   4   3       16.61       20.23      3.61 o 
  10   4   3        3.16        2.85      2.73 o 
  11   4   3        0.22        1.58      3.24 o 
  12   4   3        0.33       -2.16      3.56 o 
  13   4   3       24.93       26.41      8.62 o 
  14   4   3        0.01        6.35      6.57 o 
  15   4   3        4.97       12.25      8.55 o 
 -15   5   3        0.80        9.25      8.35 o 
 -14   5   3       87.98       80.21     10.76 o 
 -13   5   3       98.41      120.29     13.04 o 
 -12   5   3      101.42      104.14      9.30 o 
 -11   5   3        0.19        2.05      3.43 o 
 -10   5   3      364.74      354.03     19.68 o 
  -9   5   3       22.78       20.69      3.80 o 
  -8   5   3        9.74       13.46      2.72 o 
  -7   5   3       25.08       23.89      3.09 o 
  -6   5   3       34.82       36.48      3.66 o 
  -5   5   3      375.83      386.27      8.78 o 
  -4   5   3        0.40       -0.63      1.69 o 
  -3   5   3      170.56      181.21      6.79 o 
  -2   5   3      396.88      359.01      7.78 o 
  -1   5   3       73.55       78.32      5.05 o 
   0   5   3      710.14      672.67     12.47 o 
   1   5   3      452.79      470.89     10.44 o 
   2   5   3     1207.22     1274.08     17.69 o 
   3   5   3        0.60        1.20      1.57 o 
   4   5   3       85.61       73.34      4.37 o 
   5   5   3      148.27      162.68      6.32 o 
   6   5   3      134.54      127.33      5.93 o 
   7   5   3       25.36       23.63      3.11 o 
   8   5   3      483.81      474.84     12.08 o 
   9   5   3      160.00      175.83      9.08 o 
  10   5   3       76.57       77.59      6.47 o 
  11   5   3       15.16       21.92      4.85 o 
  12   5   3       29.20       35.68      5.87 o 
  13   5   3       35.87       43.06     15.37 o 
  14   5   3      233.55      220.43     31.08 o 
 -14   6   3       35.20       36.26     11.43 o 
 -13   6   3      206.00      235.92     17.46 o 
 -12   6   3        7.44       12.24      9.99 o 
 -11   6   3      384.40      368.86     15.23 o 
 -10   6   3        2.65        3.04      3.45 o 
  -9   6   3      986.27      977.50     18.73 o 
  -8   6   3       61.86       57.25      5.29 o 
  -7   6   3        6.28       10.34      2.54 o 
  -6   6   3       18.65       20.60      3.04 o 
  -5   6   3        0.51       -1.70      1.70 o 
  -4   6   3      303.33      291.61      8.08 o 
  -3   6   3      502.22      486.98     10.10 o 
  -2   6   3       68.61       63.53      4.51 o 
  -1   6   3      126.36      111.84      5.27 o 
   0   6   3      825.01      803.55     12.13 o 
   1   6   3        2.30        0.20      1.76 o 
   2   6   3       10.87        8.10      2.07 o 
   3   6   3       33.74       28.71      3.05 o 
   4   6   3      104.78      102.61      5.41 o 
   5   6   3      912.61      850.21     13.66 o 
   6   6   3       81.16       78.95      5.22 o 
   7   6   3      686.87      650.07     14.28 o 
   8   6   3        4.66        3.21      2.80 o 
   9   6   3       71.93       82.55      7.79 o 
  10   6   3        4.02        3.32      5.24 o 
  11   6   3       29.13       38.82      7.21 o 
  12   6   3        6.37       17.80      6.83 o 
  13   6   3       18.98       25.34      8.57 o 
  14   6   3        1.37       -5.11      9.72 o 
 -13   7   3        0.18       -0.70     10.50 o 
 -12   7   3       63.95      109.00     12.04 o 
 -11   7   3      305.51      305.30     18.72 o 
 -10   7   3      391.49      413.45     25.28 o 
  -9   7   3      217.34      188.06     10.15 o 
  -8   7   3      467.58      455.88     11.65 o 
  -7   7   3       43.85       48.00      4.62 o 
  -6   7   3        0.24        1.57      2.25 o 
  -5   7   3        8.86        4.30      2.42 o 
  -4   7   3       12.19       15.55      2.99 o 
  -3   7   3        5.85        1.55      4.55 o 
  -2   7   3       36.30       44.11      4.76 o 
  -1   7   3       25.00       29.27      3.92 o 
   0   7   3       48.09       61.48      5.60 o 
   1   7   3      315.24      273.12     10.62 o 
   2   7   3        0.55        1.87      2.22 o 
   3   7   3       60.42       56.77      5.28 o 
   4   7   3        0.68       -2.46      2.46 o 
   5   7   3      279.76      238.83      9.91 o 
   6   7   3      205.67      207.17      9.76 o 
   7   7   3      220.57      201.53     11.46 o 
   8   7   3      807.64      774.53     22.24 o 
   9   7   3        0.04        2.96      3.29 o 
  10   7   3       52.58       49.94      7.37 o 
  11   7   3      197.46      208.42     16.67 o 
  12   7   3       59.57       72.28     12.37 o 
  13   7   3       23.22       16.35     12.05 o 
 -12   8   3        0.03        9.05      7.76 o 
 -11   8   3        8.69        8.76      9.79 o 
 -10   8   3       34.05       21.69      8.93 o 
  -9   8   3        7.93        2.32      3.56 o 
  -8   8   3       50.23       49.97      5.78 o 
  -7   8   3      101.17      100.78      7.58 o 
  -6   8   3      218.85      227.60     10.87 o 
  -5   8   3        8.18        8.84      3.49 o 
  -4   8   3      350.43      326.68     11.74 o 
  -3   8   3      503.61      521.14     15.55 o 
  -2   8   3      235.74      202.60     14.53 o 
  -1   8   3       10.77        9.34      3.48 o 
   0   8   3      188.16      168.21      9.13 o 
   1   8   3       33.81       34.51      4.50 o 
   2   8   3       48.57       43.44      5.01 o 
   3   8   3       36.14       31.28      4.44 o 
   4   8   3       31.67       30.80      4.29 o 
   5   8   3        6.69        8.35      3.11 o 
   6   8   3      187.98      180.93      9.93 o 
   7   8   3       15.64       18.44      4.29 o 
   8   8   3       25.76       21.00      4.74 o 
   9   8   3        0.04        2.94      3.79 o 
  10   8   3        0.39        4.65      3.91 o 
  11   8   3       41.27       45.67      7.39 o 
  12   8   3        6.02       -4.15     12.95 o 
 -10   9   3        5.58        2.17      5.91 o 
  -9   9   3       27.32       29.11      5.67 o 
  -8   9   3      111.41      128.25     10.38 o 
  -7   9   3       91.30       92.04      7.65 o 
  -6   9   3       18.43       19.34      4.01 o 
  -5   9   3        0.01       -1.09      4.39 o 
  -4   9   3      361.95      373.60     15.09 o 
  -3   9   3        8.73       17.96      3.96 o 
  -2   9   3        0.82        2.25      2.85 o 
  -1   9   3        0.40        0.94      2.70 o 
   0   9   3      316.00      327.04     13.00 o 
   1   9   3       26.02       34.32      4.80 o 
   2   9   3      130.64      122.59      9.53 o 
   3   9   3       14.49       16.01      3.60 o 
   4   9   3       19.59       22.51      3.98 o 
   5   9   3        6.70       10.23      3.39 o 
   6   9   3       37.70       36.90      5.96 o 
   7   9   3        8.49        4.79      4.77 o 
   8   9   3        0.32        0.04      3.57 o 
   9   9   3       14.85        6.29      7.46 o 
  10   9   3       10.39       11.30      5.03 o 
  -9  10   3       13.63       24.27      6.36 o 
  -8  10   3       79.24       76.72      9.97 o 
  -7  10   3       46.11       41.84      7.40 o 
  -6  10   3        0.72        2.62      3.62 o 
  -5  10   3        6.86        4.79      3.63 o 
  -4  10   3        7.72        7.81      4.72 o 
  -3  10   3        4.13        1.50      3.04 o 
  -2  10   3       52.95       58.64      7.79 o 
  -1  10   3        8.80       14.94      3.80 o 
   0  10   3        7.66       12.66      3.60 o 
   1  10   3      147.13      145.82      9.86 o 
   2  10   3      179.06      194.83     11.31 o 
   3  10   3        4.37        2.38      3.29 o 
   4  10   3      199.76      221.59     12.10 o 
   5  10   3        0.00        3.75      6.67 o 
   6  10   3        9.19       18.45      5.80 o 
   7  10   3      159.18      156.78     12.55 o 
   8  10   3        1.33       -3.78      3.78 o 
  -6  11   3        4.87        6.01      4.63 o 
  -5  11   3        3.43       -0.16      4.61 o 
  -4  11   3        9.62       12.12      4.79 o 
  -3  11   3        8.90        6.93      4.32 o 
  -2  11   3       29.18       56.51      8.08 o 
  -1  11   3       49.38       58.63      7.86 o 
   0  11   3      182.03      198.72     13.89 o 
   1  11   3       89.81       94.78      9.99 o 
   2  11   3       71.78       90.64      9.64 o 
   3  11   3        3.20       10.31      4.71 o 
   4  11   3       63.43      102.50     10.14 o 
   5  11   3        2.48       -1.38      4.51 o 
   6  11   3      123.12      151.58     12.50 o 
 -16   0   4       26.31       24.18     12.87 o 
 -15   0   4       11.76        4.88     10.94 o 
 -14   0   4       22.88       27.58     14.18 o 
 -13   0   4      344.67      292.23     30.64 o 
 -12   0   4       19.47       31.11     12.05 o 
 -11   0   4     1107.77     1041.46     45.75 o 
 -10   0   4      132.65       96.19     16.30 o 
  -9   0   4      340.81      351.86     24.07 o 
  -8   0   4        2.76       -4.73      4.73 o 
  -7   0   4     2230.38     2413.00     59.82 o 
  -6   0   4       39.87       34.89      8.54 o 
  -5   0   4     4418.19     4881.57     85.91 o 
  -4   0   4     1278.97     1186.10     32.86 o 
  -3   0   4      211.55      207.61      6.65 o 
  -2   0   4       50.92       46.24      4.03 o 
  -1   0   4      544.03      507.90     12.00 o 
   0   0   4      304.68      315.96     16.05 o 
   1   0   4      106.13      119.65      6.59 o 
   2   0   4        0.97       -1.19      1.62 o 
   3   0   4     3188.24     3476.02     39.11 o 
   4   0   4      604.23      649.67     19.68 o 
   5   0   4     2794.52     2872.65     42.62 o 
   6   0   4       22.36       21.30      5.46 o 
   7   0   4      305.22      245.15     13.09 o 
   8   0   4      872.68      866.47     26.98 o 
   9   0   4        0.43       -2.54      3.03 o 
  10   0   4        1.88        4.06      3.65 o 
  11   0   4       98.63      118.27     12.73 o 
  12   0   4       24.26       28.25      7.53 o 
  13   0   4       37.07       40.04      8.55 o 
  14   0   4       35.53       26.80     12.13 o 
  15   0   4      225.48      242.73     32.63 o 
 -16   1   4      201.07      207.52     21.80 o 
 -15   1   4        4.71        0.95      6.56 o 
 -14   1   4       16.40       13.27      6.86 o 
 -13   1   4      135.51      145.07     15.96 o 
 -12   1   4       48.22       48.77      9.35 o 
 -11   1   4      754.07      741.81     27.63 o 
 -10   1   4     3462.71     3303.47     59.87 o 
  -9   1   4      154.84      166.28     13.86 o 
  -8   1   4      422.19      434.18     17.81 o 
  -7   1   4      349.48      344.19     15.20 o 
  -6   1   4       24.36       24.60      4.40 o 
  -5   1   4      870.22      930.16     12.85 o 
  -4   1   4     1039.74     1188.38     12.00 o 
  -3   1   4        2.71        2.20      1.25 o 
  -2   1   4      668.96      648.40      9.33 o 
  -1   1   4      681.86      634.70      7.93 o 
   0   1   4        1.39        0.39      1.11 o 
   1   1   4       54.32       47.85      2.87 o 
   2   1   4     1141.96     1233.32     13.38 o 
   3   1   4      141.86      156.42      4.98 o 
   4   1   4      607.86      631.91     10.78 o 
   5   1   4      729.94      807.61     11.63 o 
   6   1   4      550.01      556.52      9.97 o 
   7   1   4     1150.91     1136.75     15.32 o 
   8   1   4        5.09        0.97      1.97 o 
   9   1   4      657.07      636.41     15.50 o 
  10   1   4       35.02       54.07      5.86 o 
  11   1   4      286.51      216.13     11.57 o 
  12   1   4      196.82      166.72     10.91 o 
  13   1   4       10.34        8.37      4.12 o 
  14   1   4        5.52        7.38     10.32 o 
  15   1   4        0.03       -7.43      7.43 o 
 -16   2   4        6.17       17.87      8.22 o 
 -15   2   4       25.10       12.09      8.20 o 
 -14   2   4       30.05       27.93      9.17 o 
 -13   2   4        7.98        9.23      4.43 o 
 -12   2   4      194.31      166.64     12.92 o 
 -11   2   4      998.23      973.52     25.04 o 
 -10   2   4        0.69       -0.23      2.79 o 
  -9   2   4       76.20       81.91      8.95 o 
  -8   2   4      134.63      156.78      6.52 o 
  -7   2   4       20.26       23.59      3.07 o 
  -6   2   4      108.49      115.04      3.91 o 
  -5   2   4      177.42      190.32      5.74 o 
  -4   2   4      809.67      799.53     10.00 o 
  -3   2   4      239.86      267.04      5.64 o 
  -2   2   4     1499.98     1528.97     14.16 o 
  -1   2   4      801.48      832.53      9.44 o 
   0   2   4     2837.65     2961.71     24.72 o 
   1   2   4     1127.44     1157.94     13.56 o 
   2   2   4      605.09      620.64      8.05 o 
   3   2   4      887.21      899.74     10.23 o 
   4   2   4      692.49      685.40     10.86 o 
   5   2   4     2602.95     2641.31     25.15 o 
   6   2   4       63.01       64.73      4.51 o 
   7   2   4      355.51      363.70      9.06 o 
   8   2   4      927.68      926.60     15.26 o 
   9   2   4       56.43       56.72      5.81 o 
  10   2   4       15.63       22.13      4.06 o 
  11   2   4        5.58        7.45      3.36 o 
  12   2   4        1.51       -3.22      3.60 o 
  13   2   4       29.17       32.94      8.40 o 
  14   2   4       66.49       66.76     11.70 o 
  15   2   4        5.99       14.35      8.73 o 
 -15   3   4        7.52        7.30     18.26 o 
 -14   3   4        4.58       -5.68      5.68 o 
 -13   3   4        3.75       -0.11      4.38 o 
 -12   3   4        0.57        1.82      3.21 o 
 -11   3   4      168.95      188.66     11.44 o 
 -10   3   4      200.51      184.79     10.75 o 
  -9   3   4       21.89       15.55      3.90 o 
  -8   3   4       23.27       17.78      3.98 o 
  -7   3   4        2.36        5.38      1.82 o 
  -6   3   4       32.70       37.34      3.39 o 
  -5   3   4      361.92      352.96      8.26 o 
  -4   3   4      217.52      271.18      6.30 o 
  -3   3   4       42.47       54.63      3.38 o 
  -2   3   4       73.81       79.38      5.84 o 
  -1   3   4        1.12       -0.91      1.54 o 
   0   3   4     1742.99     1826.90     19.31 o 
   1   3   4     2287.35     2346.12     22.54 o 
   2   3   4     2133.94     2194.46     21.62 o 
   3   3   4      115.34      120.74      4.92 o 
   4   3   4      330.16      288.46      6.53 o 
   5   3   4       86.87       91.15      3.85 o 
   6   3   4      293.42      284.19      8.07 o 
   7   3   4      203.76      193.74      7.56 o 
   8   3   4      145.06      138.73      8.54 o 
   9   3   4      119.87      114.74      6.88 o 
  10   3   4        9.74        4.88      3.29 o 
  11   3   4       49.14       56.20      6.57 o 
  12   3   4        0.34       -1.54      3.52 o 
  13   3   4       80.56       96.46      9.19 o 
  14   3   4       14.49       10.56      9.41 o 
  15   3   4       44.24       37.70     10.61 o 
 -15   4   4        4.80       16.98      8.64 o 
 -14   4   4       70.34       81.94     13.79 o 
 -13   4   4       11.11        6.52      4.39 o 
 -12   4   4        1.32        0.26      3.36 o 
 -11   4   4        3.19        1.96      3.24 o 
 -10   4   4      152.44      154.68     10.17 o 
  -9   4   4        0.48       -2.51      2.51 o 
  -8   4   4       70.29       68.26      5.38 o 
  -7   4   4      409.06      381.23      8.68 o 
  -6   4   4       29.07       37.78      3.39 o 
  -5   4   4      180.98      198.38      6.37 o 
  -4   4   4       36.96       44.43      3.46 o 
  -3   4   4      605.25      646.93     10.23 o 
  -2   4   4     3097.58     3274.23     26.14 o 
  -1   4   4     1065.86     1083.04     15.64 o 
   0   4   4      241.46      291.18      7.75 o 
   1   4   4       66.44       51.45      4.12 o 
   2   4   4     1203.36     1259.29     16.68 o 
   3   4   4       48.87       52.33      4.16 o 
   4   4   4      349.10      344.24      7.21 o 
   5   4   4     1106.28     1061.18     14.05 o 
   6   4   4      424.03      418.65      9.36 o 
   7   4   4       94.55       94.09      5.98 o 
   8   4   4      178.01      175.75      8.28 o 
   9   4   4      590.25      596.44     13.69 o 
  10   4   4       10.67        9.39      3.75 o 
  11   4   4       29.30       13.70      4.22 o 
  12   4   4        6.27       -4.13      4.13 o 
  13   4   4       38.45       52.87      8.29 o 
  14   4   4        8.15       14.65     15.10 o 
  15   4   4       10.87        8.17     17.84 o 
 -14   5   4        0.38        3.83      8.84 o 
 -13   5   4      157.31      154.31     14.20 o 
 -12   5   4       16.19       19.11      5.54 o 
 -11   5   4       37.77       39.98      5.95 o 
 -10   5   4       75.50       81.70      8.05 o 
  -9   5   4       62.35       66.96      7.08 o 
  -8   5   4       93.56      106.92      7.16 o 
  -7   5   4        1.80        3.62      2.11 o 
  -6   5   4       80.00       77.92      5.13 o 
  -5   5   4       10.05        9.97      2.25 o 
  -4   5   4      359.52      364.42      8.44 o 
  -3   5   4       24.92       17.27      2.59 o 
  -2   5   4       22.71       25.00      2.88 o 
  -1   5   4      557.60      535.82     11.43 o 
   0   5   4        4.19        1.59      1.94 o 
   1   5   4      167.29      165.33      7.23 o 
   2   5   4       10.13       12.39      2.77 o 
   3   5   4       15.92       13.52      2.76 o 
   4   5   4      652.58      635.61     10.52 o 
   5   5   4      220.12      205.58      6.75 o 
   6   5   4      107.09       96.74      5.20 o 
   7   5   4      285.86      294.52     10.05 o 
   8   5   4       87.31       85.15      6.38 o 
   9   5   4       48.19       46.99      5.09 o 
  10   5   4      135.81      149.42     10.30 o 
  11   5   4        0.00       -1.31      4.13 o 
  12   5   4      104.64      124.46     11.98 o 
  13   5   4        0.34       -5.92      5.92 o 
  14   5   4       71.32       68.56     19.10 o 
 -14   6   4      172.28      189.87     16.87 o 
 -13   6   4      122.86      107.21     11.95 o 
 -12   6   4       14.40       15.39      6.87 o 
 -11   6   4      307.27      333.76     15.63 o 
 -10   6   4        0.49        6.19      3.86 o 
  -9   6   4      189.28      198.27     10.08 o 
  -8   6   4       67.48       60.54      5.65 o 
  -7   6   4        7.35        8.71      2.59 o 
  -6   6   4        5.41        1.98      2.24 o 
  -5   6   4      164.59      165.88      7.12 o 
  -4   6   4       21.06       14.17      2.65 o 
  -3   6   4      236.57      217.89      7.47 o 
  -2   6   4       87.04      104.01      5.18 o 
  -1   6   4      134.24      148.63      7.68 o 
   0   6   4       34.05       42.90      4.40 o 
   1   6   4       87.73      102.55      6.48 o 
   2   6   4       48.34       48.24      4.63 o 
   3   6   4      122.13      104.17      6.67 o 
   4   6   4       68.89       58.08      5.17 o 
   5   6   4      152.20      147.76      7.85 o 
   6   6   4       26.70       26.90      3.81 o 
   7   6   4       38.25       40.33      7.88 o 
   8   6   4      160.20      144.50     10.08 o 
   9   6   4        0.01       -3.15      3.15 o 
  10   6   4      100.96      110.14      9.36 o 
  11   6   4      366.43      352.57     18.90 o 
  12   6   4       50.99       48.90      7.90 o 
  13   6   4       28.05       24.49      9.37 o 
 -13   7   4       83.73       82.88     11.19 o 
 -12   7   4       17.78       20.55      7.04 o 
 -11   7   4        1.15       -3.29      5.46 o 
 -10   7   4      138.91      148.33     11.01 o 
  -9   7   4       97.56      100.31      7.80 o 
  -8   7   4      342.96      360.77     12.48 o 
  -7   7   4      156.36      153.28      7.80 o 
  -6   7   4      340.53      335.84     11.46 o 
  -5   7   4        0.38        1.28      2.42 o 
  -4   7   4      440.34      430.78     12.08 o 
  -3   7   4       11.79        6.47      2.86 o 
  -2   7   4      568.77      560.89     13.64 o 
  -1   7   4      587.13      605.12     14.01 o 
   0   7   4        1.99       -0.20      2.10 o 
   1   7   4       20.08       14.89      3.15 o 
   2   7   4       53.72       39.91      4.73 o 
   3   7   4      139.45      117.98      7.54 o 
   4   7   4        6.81       12.31      3.57 o 
   5   7   4       71.10       65.51      6.71 o 
   6   7   4        5.81        3.17      2.91 o 
   7   7   4        5.75        8.27      4.22 o 
   8   7   4      150.52      162.06     13.30 o 
   9   7   4      307.98      332.61     15.28 o 
  10   7   4       18.75       19.60      5.21 o 
  11   7   4        0.50       -1.45      4.56 o 
  12   7   4       56.93       61.20      9.41 o 
 -12   8   4       11.62        0.00     17.94 o 
 -11   8   4       27.86       41.28      7.94 o 
 -10   8   4       23.16       25.16      6.87 o 
  -9   8   4       24.23       20.38      5.12 o 
  -8   8   4      193.57      180.06     18.12 o 
  -7   8   4      381.25      368.05     14.82 o 
  -6   8   4       73.78       77.69      6.96 o 
  -5   8   4       16.04       14.94      3.51 o 
  -4   8   4        7.15        7.30      3.16 o 
  -3   8   4      166.33      156.30     10.50 o 
  -2   8   4      268.71      274.00     11.55 o 
  -1   8   4      175.24      147.83      8.86 o 
   0   8   4        0.09       -1.59      2.15 o 
   1   8   4       50.88       48.04      5.20 o 
   2   8   4        7.06       20.20      3.66 o 
   3   8   4        0.73        2.46      5.11 o 
   4   8   4       27.91       25.94      4.14 o 
   5   8   4      117.07      117.42      8.22 o 
   6   8   4       51.81       71.56      7.50 o 
   7   8   4        1.70       -0.15      3.47 o 
   8   8   4       90.94      121.94     10.15 o 
   9   8   4        5.81       11.49      4.19 o 
  10   8   4        7.50        5.23      4.27 o 
  11   8   4        0.53        2.78      5.22 o 
 -10   9   4        6.83        1.52      6.12 o 
  -9   9   4       10.06       15.93      4.95 o 
  -8   9   4      166.54      161.69     11.69 o 
  -7   9   4       24.94       22.76      4.34 o 
  -6   9   4        2.51        0.32      4.16 o 
  -5   9   4       30.47       25.50      4.73 o 
  -4   9   4        3.49        4.53      2.99 o 
  -3   9   4      160.12      156.09     11.19 o 
  -2   9   4      103.69      111.27      8.47 o 
  -1   9   4      181.48      210.79     11.21 o 
   0   9   4      308.53      329.61     12.99 o 
   1   9   4       28.70       30.48      4.69 o 
   2   9   4       43.26       49.59      5.74 o 
   3   9   4       10.68       10.43      3.48 o 
   4   9   4        9.42        9.84      3.42 o 
   5   9   4        1.02       -2.07      2.48 o 
   6   9   4       59.09       52.45      8.01 o 
   7   9   4        7.97        0.82      4.26 o 
   8   9   4       75.97       79.21      8.86 o 
   9   9   4      195.23      203.19     14.03 o 
  10   9   4       41.96       35.92     10.16 o 
  -8  10   4       33.00       46.05      6.84 o 
  -7  10   4       29.64       39.53      6.70 o 
  -6  10   4      138.08      156.14     10.44 o 
  -5  10   4        8.25        4.35      3.75 o 
  -4  10   4       64.90       64.32      6.78 o 
  -3  10   4       10.96       11.73      3.81 o 
  -2  10   4        6.13        4.06      3.73 o 
  -1  10   4      156.50      140.60      9.76 o 
   0  10   4        5.19        5.77      3.63 o 
   1  10   4      114.36      111.27      8.80 o 
   2  10   4       34.67       43.90      5.89 o 
   3  10   4       34.74       37.97      8.35 o 
   4  10   4        2.14        4.98      5.26 o 
   5  10   4        3.48        7.80      4.69 o 
   6  10   4       59.20       48.84      7.16 o 
   7  10   4       21.61       28.56      6.23 o 
   8  10   4        3.73        6.28      5.18 o 
  -6  11   4       10.24        6.45      5.29 o 
  -5  11   4       13.34       14.99      5.35 o 
  -4  11   4       29.67       56.96      8.18 o 
  -3  11   4       25.86       21.68      5.90 o 
  -2  11   4       37.83       45.58      7.35 o 
  -1  11   4        0.02        2.35      5.18 o 
   0  11   4       39.71       35.20      5.92 o 
   1  11   4       21.88       24.75      5.37 o 
   2  11   4        7.62        8.65      4.13 o 
   3  11   4        2.77        9.48      4.18 o 
   4  11   4        0.68       -0.15      4.08 o 
   5  11   4       54.33       57.94      7.58 o 
 -16   1   5       90.15       80.94     13.64 o 
 -15   1   5        3.64        4.17     10.09 o 
 -14   1   5       82.01       81.24     12.69 o 
 -13   1   5       54.47       56.42     10.49 o 
 -12   1   5      174.51      164.22     35.56 o 
 -11   1   5      314.01      319.16     20.55 o 
 -10   1   5     1183.44     1138.32     32.93 o 
  -9   1   5      131.47      133.15     12.96 o 
  -8   1   5      173.87      169.10     13.02 o 
  -7   1   5        2.73       -3.47      3.55 o 
  -6   1   5      208.70      238.85     12.50 o 
  -5   1   5      124.85      160.90      9.03 o 
  -4   1   5      253.36      214.87      5.57 o 
  -3   1   5       75.17       59.31      4.16 o 
  -2   1   5      470.51      505.26      9.02 o 
  -1   1   5       10.29        9.35      1.90 o 
   0   1   5      475.61      537.38      8.71 o 
   1   1   5       86.82       79.76      3.94 o 
   2   1   5       61.42       69.69      3.81 o 
   3   1   5       20.61       12.12      2.17 o 
   4   1   5       58.16       53.41      3.90 o 
   5   1   5      112.51       98.24      4.65 o 
   6   1   5        9.60       11.01      2.17 o 
   7   1   5       53.97       43.88      3.61 o 
   8   1   5      187.58      176.82      9.45 o 
   9   1   5        1.24        3.39      3.04 o 
  10   1   5       84.60       85.98      7.64 o 
  11   1   5      268.24      259.26     12.57 o 
  12   1   5       22.98       27.09      5.13 o 
  13   1   5       36.23       51.43      6.95 o 
  14   1   5        0.34       -1.27      6.60 o 
  15   1   5       76.92       49.77     16.57 o 
 -15   2   5      140.93      130.40     17.60 o 
 -14   2   5      451.04      465.88     20.27 o 
 -13   2   5      161.33      140.91     12.68 o 
 -12   2   5       33.87       22.21      5.46 o 
 -11   2   5      373.90      376.36     17.03 o 
 -10   2   5      531.11      510.36     17.96 o 
  -9   2   5        3.71        2.00      2.87 o 
  -8   2   5        4.63        0.72      2.54 o 
  -7   2   5      191.12      201.31      6.98 o 
  -6   2   5       12.77       11.49      2.49 o 
  -5   2   5      416.52      373.26     10.66 o 
  -4   2   5       54.72       67.21      3.52 o 
  -3   2   5      484.94      508.03      8.18 o 
  -2   2   5      299.36      321.82      6.36 o 
  -1   2   5       37.93       31.22      2.49 o 
   0   2   5      709.39      773.74      9.51 o 
   1   2   5       13.36       20.93      2.19 o 
   2   2   5      500.09      481.08      7.58 o 
   3   2   5      138.42      146.12      5.06 o 
   4   2   5     1748.05     1747.70     19.36 o 
   5   2   5      303.63      312.38      7.95 o 
   6   2   5       36.33       42.78      3.92 o 
   7   2   5      550.48      526.75     11.01 o 
   8   2   5      123.03      117.23     10.11 o 
   9   2   5      171.31      161.15      9.55 o 
  10   2   5      195.00      218.89     11.46 o 
  11   2   5      266.30      237.95     12.46 o 
  12   2   5      113.09       93.74     10.35 o 
  13   2   5      218.07      244.20     14.49 o 
  14   2   5        0.29        0.56      7.11 o 
  15   2   5       59.90       46.18     11.70 o 
 -15   3   5       91.90       57.06     12.91 o 
 -14   3   5       15.84       11.92      8.28 o 
 -13   3   5       55.10       58.36      8.75 o 
 -12   3   5       72.17       68.63      8.98 o 
 -11   3   5        0.00       -2.86      2.86 o 
 -10   3   5      638.71      620.59     17.30 o 
  -9   3   5      161.25      159.59      9.98 o 
  -8   3   5       17.24       17.45      3.88 o 
  -7   3   5      368.36      351.88      7.53 o 
  -6   3   5       33.22       41.92      3.30 o 
  -5   3   5      977.04      963.25     12.69 o 
  -4   3   5       58.27       69.97      3.97 o 
  -3   3   5      566.78      612.69     11.02 o 
  -2   3   5        6.68        7.60      1.79 o 
  -1   3   5       28.22       29.66      3.19 o 
   0   3   5      407.46      377.15      8.50 o 
   1   3   5      879.67      940.34     13.56 o 
   2   3   5      768.64      829.52     14.01 o 
   3   3   5       68.85       65.84      3.91 o 
   4   3   5        0.50        3.81      1.47 o 
   5   3   5        0.00        0.69      1.39 o 
   6   3   5      425.09      419.11     10.03 o 
   7   3   5       82.92       85.15      6.03 o 
   8   3   5     1045.21     1016.95     17.11 o 
   9   3   5       11.64        6.15      3.79 o 
  10   3   5        4.47       -1.13      3.21 o 
  11   3   5        7.97        5.26      3.78 o 
  12   3   5        4.82       -1.22      3.76 o 
  13   3   5      362.97      366.30     16.29 o 
  14   3   5        0.69        5.42      7.33 o 
  15   3   5       25.04       53.26     32.06 o 
 -15   4   5        0.10        8.30      9.17 o 
 -14   4   5        3.40        1.71      7.81 o 
 -13   4   5        8.58        6.34      4.53 o 
 -12   4   5       12.70       24.73      5.39 o 
 -11   4   5       52.59       44.38      6.55 o 
 -10   4   5        2.67        0.32      3.18 o 
  -9   4   5       19.46       11.43      3.43 o 
  -8   4   5       42.98       48.52      7.48 o 
  -7   4   5        2.20       -0.79      1.75 o 
  -6   4   5      426.24      397.74      8.78 o 
  -5   4   5      482.17      478.46      9.44 o 
  -4   4   5      100.17      115.97      5.89 o 
  -3   4   5      217.85      215.37      6.26 o 
  -2   4   5      123.39      121.49      7.14 o 
  -1   4   5      471.22      477.20     10.33 o 
   0   4   5       29.95       34.34      3.62 o 
   1   4   5       12.32       13.96      2.75 o 
   2   4   5        4.15        7.19      2.22 o 
   3   4   5       47.63       44.79      4.01 o 
   4   4   5        9.71        7.00      1.92 o 
   5   4   5       12.14       10.33      2.54 o 
   6   4   5       90.45       80.03      5.45 o 
   7   4   5       59.64       54.55      4.92 o 
   8   4   5      231.49      235.23      9.63 o 
   9   4   5       19.14       27.20      5.46 o 
  10   4   5        9.66       11.28      4.04 o 
  11   4   5        0.24       -1.10      3.43 o 
  12   4   5        8.84       12.66      4.38 o 
  13   4   5        0.00        1.41      4.85 o 
  14   4   5       17.04       13.62     12.59 o 
 -14   5   5       29.85       32.92      7.77 o 
 -13   5   5       40.95       33.49      7.21 o 
 -12   5   5       30.38       33.40      5.70 o 
 -11   5   5        0.56       -0.42      3.09 o 
 -10   5   5       64.36       76.12      7.87 o 
  -9   5   5      339.70      323.79     13.98 o 
  -8   5   5      118.96      113.52      7.45 o 
  -7   5   5       10.91       15.36      2.92 o 
  -6   5   5       51.70       58.52      4.53 o 
  -5   5   5        0.01        0.14      1.93 o 
  -4   5   5       81.36       83.32      5.03 o 
  -3   5   5       78.13       62.03      4.51 o 
  -2   5   5      326.83      330.05     10.29 o 
  -1   5   5      232.72      251.38      8.54 o 
   0   5   5      519.86      496.64     11.30 o 
   1   5   5       68.93       67.06      5.22 o 
   2   5   5      689.69      719.21     13.66 o 
   3   5   5      359.87      345.39      9.51 o 
   4   5   5      254.74      272.54     11.00 o 
   5   5   5      216.78      224.06      8.44 o 
   6   5   5       31.83       36.84      5.23 o 
   7   5   5     1576.89     1520.52     26.09 o 
   8   5   5       46.27       39.89      5.54 o 
   9   5   5      259.62      264.30     12.61 o 
  10   5   5       92.06      108.50     10.53 o 
  11   5   5       81.84       88.28     10.07 o 
  12   5   5      127.12      136.93     12.45 o 
  13   5   5       32.13       48.21      8.81 o 
  14   5   5       20.38        1.63     10.78 o 
 -13   6   5       38.47       35.61      7.97 o 
 -12   6   5       40.57       49.27      7.36 o 
 -11   6   5        8.76        9.63      4.29 o 
 -10   6   5       19.17       16.82      4.97 o 
  -9   6   5       43.64       41.26      5.96 o 
  -8   6   5      589.72      568.10     14.57 o 
  -7   6   5        1.50       -1.19      2.15 o 
  -6   6   5      382.75      363.26      9.82 o 
  -5   6   5       30.38       30.53      3.65 o 
  -4   6   5      601.89      575.02     19.80 o 
  -3   6   5        6.90        4.74      2.49 o 
  -2   6   5        7.66       10.83      2.77 o 
  -1   6   5      517.06      491.62     13.47 o 
   0   6   5       12.14       12.36      2.83 o 
   1   6   5      740.37      728.95     14.73 o 
   2   6   5      160.52      171.23      8.35 o 
   3   6   5        0.41       -1.62      2.02 o 
   4   6   5       10.89       15.81      3.07 o 
   5   6   5       27.27       25.99      3.87 o 
   6   6   5       64.10       46.86      6.05 o 
   7   6   5      147.18      150.75     10.34 o 
   8   6   5      639.42      612.97     17.48 o 
   9   6   5       56.47       52.57      6.67 o 
  10   6   5       83.84       86.93     10.15 o 
  11   6   5       52.58       38.47      8.38 o 
  12   6   5       66.08       78.56     10.32 o 
  13   6   5        7.77       16.54      7.81 o 
 -12   7   5       51.32       49.97      8.74 o 
 -11   7   5       35.11       24.93      6.62 o 
 -10   7   5        0.35        9.96      5.04 o 
  -9   7   5      228.63      218.21     15.70 o 
  -8   7   5      110.36       93.72      8.44 o 
  -7   7   5      171.79      169.04      9.33 o 
  -6   7   5        1.34        2.91      2.44 o 
  -5   7   5      125.15      117.93      7.80 o 
  -4   7   5       87.96       80.01      6.85 o 
  -3   7   5      695.70      627.16     16.74 o 
  -2   7   5      388.00      349.70     13.62 o 
  -1   7   5        7.90       13.29      3.11 o 
   0   7   5      402.42      397.95     11.63 o 
   1   7   5       74.02       71.67      6.13 o 
   2   7   5       14.53       20.57      3.80 o 
   3   7   5       21.66       17.93      3.39 o 
   4   7   5       60.45       41.77      4.92 o 
   5   7   5        6.83        9.56      2.80 o 
   6   7   5       97.07       70.23      7.49 o 
   7   7   5        9.37        9.67      4.05 o 
   8   7   5       60.29       52.52      6.61 o 
   9   7   5       30.14       15.16      4.54 o 
  10   7   5        9.63        7.12      5.52 o 
  11   7   5        8.19        1.98      9.65 o 
  12   7   5        7.91       10.06      6.25 o 
 -11   8   5       88.21       85.28     10.86 o 
 -10   8   5       41.56       36.85      7.84 o 
  -9   8   5      177.88      165.23     17.82 o 
  -8   8   5      107.74      102.72      9.20 o 
  -7   8   5      134.33      136.12     10.42 o 
  -6   8   5       25.66       23.00      4.22 o 
  -5   8   5        7.08        6.73      2.96 o 
  -4   8   5       48.06       42.66      6.04 o 
  -3   8   5      384.06      329.90     12.81 o 
  -2   8   5      139.12      132.04      8.64 o 
  -1   8   5       11.13        4.66      2.73 o 
   0   8   5        6.23       10.22      3.12 o 
   1   8   5       20.29       15.82      3.40 o 
   2   8   5      157.30      146.37      8.88 o 
   3   8   5      106.80       87.85      7.01 o 
   4   8   5      136.24      118.84     11.12 o 
   5   8   5        9.91        3.96      3.18 o 
   6   8   5        0.81       -3.10      3.10 o 
   7   8   5       33.51       42.15      6.07 o 
   8   8   5       54.38       72.88      7.99 o 
   9   8   5       68.42       70.85      8.16 o 
  10   8   5        2.80        0.41      5.90 o 
  11   8   5       37.25       49.12     10.58 o 
 -10   9   5       10.27       13.97      7.24 o 
  -9   9   5       51.51       63.05      9.63 o 
  -8   9   5        2.32       -4.35      4.35 o 
  -7   9   5       21.92       15.08      5.55 o 
  -6   9   5      118.05      110.56      8.58 o 
  -5   9   5       39.55       42.81      5.67 o 
  -4   9   5        0.06       -2.09      2.59 o 
  -3   9   5        6.33        8.25      3.68 o 
  -2   9   5        1.28       -3.91      4.99 o 
  -1   9   5       23.96       21.89      4.13 o 
   0   9   5        0.74        5.15      2.96 o 
   1   9   5       43.60       36.62      4.93 o 
   2   9   5       57.74       55.40      5.95 o 
   3   9   5        8.06        7.50      4.18 o 
   4   9   5       11.91       14.20      3.62 o 
   5   9   5       48.34       51.32      6.94 o 
   6   9   5       18.77       24.53      7.57 o 
   7   9   5       34.88       39.90      6.59 o 
   8   9   5       12.11       15.21      7.61 o 
   9   9   5        5.62        4.78      6.64 o 
  -8  10   5       10.68       22.09      5.54 o 
  -7  10   5        7.83       14.43      5.86 o 
  -6  10   5        4.76        4.99      3.86 o 
  -5  10   5       38.61       39.18      5.90 o 
  -4  10   5       52.45       70.11      7.00 o 
  -3  10   5       17.00       15.30      5.41 o 
  -2  10   5      132.41      133.99      9.61 o 
  -1  10   5        0.27        0.11      3.29 o 
   0  10   5      268.07      315.30     14.25 o 
   1  10   5       85.69       86.46      7.97 o 
   2  10   5      110.29      130.44      9.76 o 
   3  10   5       10.26       10.48      7.02 o 
   4  10   5      129.70      162.70     12.46 o 
   5  10   5        1.45        4.92      3.87 o 
   6  10   5      211.40      212.19     14.29 o 
   7  10   5      100.64      120.56     11.29 o 
  -5  11   5        2.03        3.04      4.44 o 
  -4  11   5        9.99       13.26      4.60 o 
  -3  11   5       17.37       21.03      5.15 o 
  -2  11   5       41.66       25.29      5.91 o 
  -1  11   5        0.10        3.02      4.30 o 
   0  11   5       35.37       33.97      5.62 o 
   1  11   5      250.07      297.42     14.79 o 
   2  11   5        5.53       11.19      4.55 o 
   3  11   5      177.04      247.24     13.93 o 
   4  11   5        0.06        5.84      6.52 o 
 -15   0   6        1.45       -4.27     10.12 o 
 -14   0   6       95.55       83.88     19.22 o 
 -13   0   6       37.30       40.32     13.32 o 
 -12   0   6       32.29       35.86     11.61 o 
 -11   0   6      249.85      251.89     26.75 o 
 -10   0   6      250.98      260.36     25.39 o 
  -9   0   6       32.12       31.78     10.70 o 
  -8   0   6       24.08       14.32      7.58 o 
  -7   0   6       48.08       75.65     13.39 o 
  -6   0   6      226.66      255.60     18.14 o 
  -5   0   6      114.96      108.96      5.36 o 
  -4   0   6     3618.71     4190.08     79.71 o 
  -3   0   6      514.44      524.34     13.78 o 
  -2   0   6     5005.54     5633.57     63.58 o 
  -1   0   6      251.06      250.46     10.18 o 
   0   0   6     2554.08     2891.19     40.22 o 
   1   0   6      269.03      249.34     10.64 o 
   2   0   6      197.96      217.31     12.87 o 
   3   0   6     3153.67     3554.36     37.43 o 
   4   0   6       70.55       59.52      4.90 o 
   5   0   6     1410.97     1400.71     50.31 o 
   6   0   6       80.07       82.17      9.17 o 
   7   0   6       48.12       53.52      8.13 o 
   8   0   6      634.28      629.37     22.14 o 
   9   0   6      127.53      128.92     12.79 o 
  10   0   6        0.53        8.83      4.74 o 
  11   0   6        0.07       -5.59      5.63 o 
  12   0   6       31.81       31.17      7.91 o 
  13   0   6        9.31       -3.24      8.69 o 
  14   0   6       59.51       79.40     12.14 o 
  15   0   6       43.01       87.43     21.20 o 
 -15   1   6       26.86       19.40      6.86 o 
 -14   1   6      117.38      118.15     26.97 o 
 -13   1   6        2.60        0.03      7.62 o 
 -12   1   6      228.58      215.11     32.20 o 
 -11   1   6       38.55       35.78      8.78 o 
 -10   1   6       61.97       68.61     22.03 o 
  -9   1   6      109.55      124.28     12.67 o 
  -8   1   6      258.94      292.24     16.01 o 
  -7   1   6       52.27       61.52      9.64 o 
  -6   1   6      407.54      461.51     12.48 o 
  -5   1   6     2272.00     2446.78     26.15 o 
  -4   1   6      448.46      483.24     11.60 o 
  -3   1   6      403.99      454.89      9.06 o 
  -2   1   6      322.50      326.95      9.25 o 
  -1   1   6      444.56      482.98      8.95 o 
   0   1   6      233.78      282.32      6.84 o 
   1   1   6     1510.98     1593.90     17.49 o 
   2   1   6      778.14      806.23     11.95 o 
   3   1   6      210.12      228.56      6.56 o 
   4   1   6      184.48      150.17      4.66 o 
   5   1   6      517.55      523.25     10.09 o 
   6   1   6       26.27       23.83      3.10 o 
   7   1   6      212.09      173.06     10.14 o 
   8   1   6      405.63      377.21     15.47 o 
   9   1   6      101.34       97.30      7.74 o 
  10   1   6       12.95       10.62      3.78 o 
  11   1   6        0.01       -0.66      3.40 o 
  12   1   6        4.35        9.61      4.31 o 
  13   1   6      434.46      434.91     16.19 o 
  14   1   6       35.06       40.56      6.60 o 
  15   1   6      129.67      149.23     18.22 o 
 -15   2   6        6.46       17.57      6.76 o 
 -14   2   6       78.70       68.37      9.68 o 
 -13   2   6       15.30        9.49      5.58 o 
 -12   2   6       13.66       15.34      5.42 o 
 -11   2   6      320.59      298.38     16.46 o 
 -10   2   6      163.56      166.37     21.27 o 
  -9   2   6        8.16        8.91      4.34 o 
  -8   2   6      994.98      964.41     23.35 o 
  -7   2   6      362.66      369.16     12.00 o 
  -6   2   6      266.08      281.47      6.89 o 
  -5   2   6       18.06       29.13      3.86 o 
  -4   2   6       73.16       76.37      4.46 o 
  -3   2   6      208.41      201.84      5.65 o 
  -2   2   6       79.28       65.89      3.66 o 
  -1   2   6      194.74      185.00      5.30 o 
   0   2   6      594.56      582.27     10.56 o 
   1   2   6        1.78        4.99      1.73 o 
   2   2   6      931.18     1062.62     12.58 o 
   3   2   6        5.88        2.94      1.90 o 
   4   2   6       70.44       71.91      4.56 o 
   5   2   6        2.32        0.33      1.83 o 
   6   2   6        6.94        5.99      2.24 o 
   7   2   6      450.45      446.64     10.45 o 
   8   2   6     1655.41     1603.23     26.12 o 
   9   2   6       78.88       86.80      7.59 o 
  10   2   6       41.17       39.29      5.62 o 
  11   2   6      136.80      145.65     10.44 o 
  12   2   6        0.24        4.07      3.91 o 
  13   2   6       85.95      102.35     13.78 o 
  14   2   6        5.84       -0.19      6.50 o 
 -15   3   6       53.02       42.56     11.08 o 
 -14   3   6       29.81       28.57     12.81 o 
 -13   3   6        0.27        5.25      4.89 o 
 -12   3   6      128.40      123.68     11.68 o 
 -11   3   6      299.25      317.11     17.02 o 
 -10   3   6      438.73      407.25     14.90 o 
  -9   3   6      469.99      424.45     14.23 o 
  -8   3   6      276.77      258.91     11.62 o 
  -7   3   6       66.70       69.25      5.24 o 
  -6   3   6        0.86        2.82      1.76 o 
  -5   3   6       28.24       39.71      3.44 o 
  -4   3   6       76.65       74.42      4.58 o 
  -3   3   6      146.16      149.93      5.51 o 
  -2   3   6      220.47      208.93      5.85 o 
  -1   3   6       25.46       31.68      3.42 o 
   0   3   6       19.54       26.73      3.13 o 
   1   3   6      171.44      174.93      7.03 o 
   2   3   6      127.25      111.76      5.95 o 
   3   3   6      225.19      241.98      6.02 o 
   4   3   6      877.64      905.83     11.92 o 
   5   3   6      248.80      247.32      6.13 o 
   6   3   6       67.77       72.26      7.53 o 
   7   3   6      557.76      530.85     12.09 o 
   8   3   6      503.72      472.88     14.09 o 
   9   3   6       13.99       13.66      4.05 o 
  10   3   6       18.00       19.26      4.79 o 
  11   3   6      113.89      112.49      9.47 o 
  12   3   6       72.57       57.58      7.28 o 
  13   3   6       44.60       41.15     11.86 o 
  14   3   6        9.62       17.59      7.40 o 
 -14   4   6      150.19      175.99     15.20 o 
 -13   4   6       75.95       69.83      9.59 o 
 -12   4   6      590.86      642.13     19.81 o 
 -11   4   6      391.81      386.91     16.25 o 
 -10   4   6       26.38       26.24      5.15 o 
  -9   4   6      379.30      360.47     14.48 o 
  -8   4   6       84.55       60.78      7.37 o 
  -7   4   6      476.67      461.77     11.67 o 
  -6   4   6        8.88        9.96      2.44 o 
  -5   4   6      620.39      642.58     11.25 o 
  -4   4   6       18.15       24.51      2.95 o 
  -3   4   6       88.88       75.80      4.42 o 
  -2   4   6     1010.60      967.57     15.62 o 
  -1   4   6      167.76      179.17      7.46 o 
   0   4   6      253.42      269.73      8.20 o 
   1   4   6        0.09        0.03      1.81 o 
   2   4   6      298.20      277.14      8.28 o 
   3   4   6      857.17      792.52     13.82 o 
   4   4   6      279.68      254.85      8.23 o 
   5   4   6        3.76        7.33      1.95 o 
   6   4   6      254.05      250.41      8.82 o 
   7   4   6      512.06      488.22     11.97 o 
   8   4   6      551.79      540.19     13.08 o 
   9   4   6      214.29      215.78     15.11 o 
  10   4   6      107.02       97.58     10.40 o 
  11   4   6       18.47       19.11      5.85 o 
  12   4   6        3.59        5.43      4.67 o 
  13   4   6       27.91       40.59      8.66 o 
  14   4   6       98.39      138.33     22.95 o 
 -14   5   6       19.42       19.83      7.23 o 
 -13   5   6        6.77        8.76      4.73 o 
 -12   5   6       80.00       78.54      8.58 o 
 -11   5   6       43.18       44.50      8.46 o 
 -10   5   6       38.90       52.52      9.92 o 
  -9   5   6       42.79       38.92      7.23 o 
  -8   5   6       96.91       97.97      8.94 o 
  -7   5   6      259.70      262.06     10.67 o 
  -6   5   6       14.97        7.69      2.49 o 
  -5   5   6       14.92       12.85      2.79 o 
  -4   5   6       48.59       53.23      4.10 o 
  -3   5   6        1.03        0.00      2.02 o 
  -2   5   6      102.46       95.14      6.21 o 
  -1   5   6      177.53      154.57      7.53 o 
   0   5   6      232.48      219.11      9.87 o 
   1   5   6        0.33       -0.98      1.84 o 
   2   5   6        0.77        3.08      1.97 o 
   3   5   6       14.18       16.85      3.03 o 
   4   5   6      115.71      119.38      6.88 o 
   5   5   6      534.05      541.85     17.47 o 
   6   5   6      190.28      196.85     10.79 o 
   7   5   6      741.32      735.81     18.24 o 
   8   5   6      218.14      202.86     15.84 o 
   9   5   6      847.76      762.73     23.70 o 
  10   5   6        5.71       -1.07      6.32 o 
  11   5   6       63.29       65.56      9.40 o 
  12   5   6       60.90       49.29     10.37 o 
  13   5   6        8.61        5.71      6.64 o 
 -13   6   6       76.13       80.72     10.92 o 
 -12   6   6      100.85      118.32     14.89 o 
 -11   6   6        5.02       -2.74      4.22 o 
 -10   6   6        3.58       12.90      5.28 o 
  -9   6   6      103.72       97.96     10.67 o 
  -8   6   6       48.67       52.16     10.36 o 
  -7   6   6        0.38        0.73      2.92 o 
  -6   6   6      118.58      120.04      7.65 o 
  -5   6   6        6.55        7.10      2.89 o 
  -4   6   6       10.38        8.04      2.77 o 
  -3   6   6      134.06      130.22      7.60 o 
  -2   6   6        8.45       10.11      2.79 o 
  -1   6   6       10.98        6.49      2.43 o 
   0   6   6      152.15      148.95      8.10 o 
   1   6   6        9.24        2.81      2.44 o 
   2   6   6       14.41        8.24      2.63 o 
   3   6   6       30.52       19.86      3.72 o 
   4   6   6      103.91       93.69      6.60 o 
   5   6   6      181.26      166.68     10.43 o 
   6   6   6       58.88       57.92      6.64 o 
   7   6   6        0.42        1.88      3.03 o 
   8   6   6       70.39       86.04      9.63 o 
   9   6   6      282.28      278.44     24.48 o 
  10   6   6       33.85       40.30      7.58 o 
  11   6   6        6.53        4.29      5.64 o 
  12   6   6      136.87      150.13     14.35 o 
 -12   7   6       46.52       54.02     10.55 o 
 -11   7   6       23.05       29.90      7.03 o 
 -10   7   6        2.83        2.66      4.69 o 
  -9   7   6        3.37        7.17      4.29 o 
  -8   7   6      212.58      187.38     16.74 o 
  -7   7   6      170.68      153.31     10.75 o 
  -6   7   6       33.78       30.08      4.57 o 
  -5   7   6       92.97       86.14      9.62 o 
  -4   7   6       33.20       36.84      4.56 o 
  -3   7   6       90.53       93.64      7.11 o 
  -2   7   6      230.51      233.14     10.50 o 
  -1   7   6      479.40      427.12     12.24 o 
   0   7   6        7.26        6.11      2.53 o 
   1   7   6      100.59      117.14      7.85 o 
   2   7   6       30.21       40.86      6.53 o 
   3   7   6        9.67        9.04      3.09 o 
   4   7   6      258.94      244.51     10.82 o 
   5   7   6       19.37       19.95      4.37 o 
   6   7   6        0.65        6.36      3.52 o 
   7   7   6       90.40       95.33      8.79 o 
   8   7   6       25.46       30.67      5.44 o 
   9   7   6        0.01        4.35      4.41 o 
  10   7   6        0.42        2.05      4.99 o 
  11   7   6       10.23        1.82      5.27 o 
 -11   8   6       17.61       27.07      7.94 o 
 -10   8   6        2.55       -0.95      4.44 o 
  -9   8   6      120.36      137.79     13.85 o 
  -8   8   6       56.42       65.79      9.31 o 
  -7   8   6      106.27      103.42     15.71 o 
  -6   8   6        6.01        5.39      3.25 o 
  -5   8   6       80.85       82.66      7.10 o 
  -4   8   6        0.08        6.80      3.11 o 
  -3   8   6       33.79       26.21      5.30 o 
  -2   8   6        0.30       -1.97      2.43 o 
  -1   8   6       17.73       28.25      4.41 o 
   0   8   6        2.89        2.66      2.82 o 
   1   8   6        3.98        1.40      2.57 o 
   2   8   6        0.03       -0.21      2.64 o 
   3   8   6        3.87        3.53      3.66 o 
   4   8   6       23.51       19.24      4.59 o 
   5   8   6       15.89       13.33      4.81 o 
   6   8   6       30.38       40.54      6.07 o 
   7   8   6        0.15        0.26      5.20 o 
   8   8   6       52.83       56.10      7.60 o 
   9   8   6       11.51        6.52      4.55 o 
  10   8   6       20.43       14.82      7.87 o 
  -9   9   6       60.72       46.62      9.04 o 
  -8   9   6       66.80       81.28     10.56 o 
  -7   9   6       34.32       25.44      5.51 o 
  -6   9   6        5.77       12.81      4.28 o 
  -5   9   6      100.58       97.10      8.09 o 
  -4   9   6       94.62       88.71      9.24 o 
  -3   9   6      185.72      162.57     11.49 o 
  -2   9   6      328.86      276.17     12.70 o 
  -1   9   6       52.03       59.23      7.23 o 
   0   9   6       70.27       60.06      6.40 o 
   1   9   6       30.99       27.08      4.48 o 
   2   9   6        0.23        3.62      3.01 o 
   3   9   6       15.40       19.73      4.87 o 
   4   9   6       38.08       45.35      6.62 o 
   5   9   6      130.62      130.95     10.70 o 
   6   9   6        4.11        0.14      3.90 o 
   7   9   6       47.26       37.61      7.51 o 
   8   9   6        0.34        0.58      4.43 o 
   9   9   6        0.38        0.75      4.99 o 
  -7  10   6        0.59        1.26      6.53 o 
  -6  10   6       19.14       11.26      7.50 o 
  -5  10   6       75.88       84.13      7.94 o 
  -4  10   6        6.56       10.89      4.02 o 
  -3  10   6        0.03        3.34      3.53 o 
  -2  10   6       16.62       13.03      4.28 o 
  -1  10   6        3.72        2.97      3.31 o 
   0  10   6      143.81      145.02     11.18 o 
   1  10   6        4.46        5.23      3.51 o 
   2  10   6       14.43       17.16      4.34 o 
   3  10   6       32.93       42.11      8.77 o 
   4  10   6        0.37        0.59      4.16 o 
   5  10   6       17.99       22.43      5.87 o 
   6  10   6       22.20       28.16      6.61 o 
   7  10   6        4.41       13.08      5.70 o 
  -4  11   6        0.39       -3.33      4.18 o 
  -3  11   6       23.23       19.41      5.33 o 
  -2  11   6      145.24      157.24     11.07 o 
  -1  11   6        9.56        4.28      4.01 o 
   0  11   6        2.62       -0.25      4.63 o 
   1  11   6       16.19       14.10      4.35 o 
   2  11   6        4.66        6.52      4.11 o 
   3  11   6       75.46       95.07     13.77 o 
 -15   1   7        9.67       15.64      6.64 o 
 -14   1   7       32.05       28.33      9.42 o 
 -13   1   7       42.52       32.00      9.19 o 
 -12   1   7       47.08       58.95     10.63 o 
 -11   1   7        4.19        0.06      5.11 o 
 -10   1   7        9.58       -1.35      4.98 o 
  -9   1   7      192.42      182.10     15.13 o 
  -8   1   7       94.89      110.42     15.68 o 
  -7   1   7        6.96       20.27      5.87 o 
  -6   1   7        1.94        1.68      2.07 o 
  -5   1   7      445.61      456.57      9.13 o 
  -4   1   7       52.12       47.89      3.87 o 
  -3   1   7       20.85       33.66      3.54 o 
  -2   1   7        0.62        9.12      2.19 o 
  -1   1   7       36.13       41.21      4.16 o 
   0   1   7        2.08        4.56      2.24 o 
   1   1   7      361.73      423.43      9.03 o 
   2   1   7       12.18       24.61      3.87 o 
   3   1   7       20.08       18.31      2.39 o 
   4   1   7        8.90        6.00      1.73 o 
   5   1   7       83.57       79.01      4.90 o 
   6   1   7      332.38      316.01     11.04 o 
   7   1   7        2.37       -1.66      2.60 o 
   8   1   7      180.82      163.39      9.86 o 
   9   1   7        3.48        0.98      6.05 o 
  10   1   7       26.94       20.45      4.53 o 
  11   1   7       21.77       12.81      4.09 o 
  12   1   7        8.48        6.15      4.04 o 
  13   1   7      146.23      167.39     12.50 o 
  14   1   7        0.61       -0.42      6.81 o 
 -15   2   7       27.59       18.36      6.59 o 
 -14   2   7        2.80        8.13      6.52 o 
 -13   2   7       53.51       48.99      8.33 o 
 -12   2   7      383.39      343.90     18.47 o 
 -11   2   7       96.31       99.53     10.46 o 
 -10   2   7      201.60      195.83     13.78 o 
  -9   2   7       41.44       38.05      6.91 o 
  -8   2   7      150.02      149.19     11.18 o 
  -7   2   7       44.12       43.00      6.28 o 
  -6   2   7        5.55        7.60      2.66 o 
  -5   2   7       41.59       36.47      3.19 o 
  -4   2   7       58.31       59.20      3.93 o 
  -3   2   7      187.44      179.99      7.86 o 
  -2   2   7      583.06      589.95      9.82 o 
  -1   2   7       61.15       69.57      4.00 o 
   0   2   7       87.64      110.07      6.62 o 
   1   2   7       19.39       21.58      2.75 o 
   2   2   7      106.74      108.79      6.81 o 
   3   2   7       41.05       43.41      4.88 o 
   4   2   7        0.12        3.78      2.04 o 
   5   2   7        0.01       -0.08      1.87 o 
   6   2   7        1.59        3.13      2.22 o 
   7   2   7       94.80       89.69      7.28 o 
   8   2   7      981.42      969.20     20.58 o 
   9   2   7      115.47      104.43      8.64 o 
  10   2   7      588.63      552.97     16.59 o 
  11   2   7       67.21       70.84      7.58 o 
  12   2   7       17.82       31.60      5.46 o 
  13   2   7       58.20       75.51     10.15 o 
  14   2   7       22.77       11.92      6.62 o 
 -14   3   7        8.07        5.67      5.49 o 
 -13   3   7        1.59       -0.52      4.82 o 
 -12   3   7       41.40       53.98      8.62 o 
 -11   3   7       15.11       21.24      5.68 o 
 -10   3   7       12.26        9.88      4.33 o 
  -9   3   7      857.98      783.98     25.57 o 
  -8   3   7        0.32       -0.93      2.53 o 
  -7   3   7        3.35       -0.28      2.61 o 
  -6   3   7      195.00      185.20      7.66 o 
  -5   3   7      309.78      312.36      7.75 o 
  -4   3   7       88.49      106.46      5.22 o 
  -3   3   7      246.88      223.91      6.69 o 
  -2   3   7       14.02       12.13      2.25 o 
  -1   3   7        2.52       -1.02      1.50 o 
   0   3   7      447.34      367.12     12.59 o 
   1   3   7       73.91       80.59      6.01 o 
   2   3   7     1006.25      970.57     26.13 o 
   3   3   7        6.54        3.00      1.78 o 
   4   3   7       79.41       98.21      5.58 o 
   5   3   7      113.50       97.22      5.88 o 
   6   3   7     1644.70     1609.07     21.66 o 
   7   3   7      890.62      835.59     18.41 o 
   8   3   7       66.06       61.75      6.64 o 
   9   3   7       15.62        7.77      3.90 o 
  10   3   7      466.04      456.40     15.45 o 
  11   3   7       48.40       52.84      8.43 o 
  12   3   7        0.20        8.51      5.25 o 
  13   3   7       59.86       50.60     10.47 o 
  14   3   7        0.28        7.50      6.86 o 
 -14   4   7        1.05       -6.99      9.10 o 
 -13   4   7       14.72       17.82      6.19 o 
 -12   4   7       10.92        7.79      7.23 o 
 -11   4   7       74.61       68.74      7.83 o 
 -10   4   7      118.38      127.16     10.13 o 
  -9   4   7       95.81       90.65      8.48 o 
  -8   4   7      436.36      449.10     14.83 o 
  -7   4   7       25.61       27.66      4.66 o 
  -6   4   7      143.43      157.00      6.59 o 
  -5   4   7       15.23        9.73      2.51 o 
  -4   4   7     1106.40     1090.94     16.04 o 
  -3   4   7       93.98       94.99      5.55 o 
  -2   4   7      479.47      469.31     11.17 o 
  -1   4   7        0.98        0.67      1.90 o 
   0   4   7      198.69      182.32      7.97 o 
   1   4   7       14.19       13.48      2.79 o 
   2   4   7       27.35       20.72      3.31 o 
   3   4   7      111.83      114.57      6.59 o 
   4   4   7       64.48       59.70      4.76 o 
   5   4   7       22.41       20.95      4.10 o 
   6   4   7      159.00      146.10      9.49 o 
   7   4   7        2.44        1.17      2.83 o 
   8   4   7      201.27      211.69     14.40 o 
   9   4   7        9.69       10.97      5.00 o 
  10   4   7        8.79       -2.41      4.91 o 
  11   4   7        0.84        2.70      4.61 o 
  12   4   7        1.05        2.67      5.38 o 
  13   4   7       22.38       29.13      9.89 o 
 -13   5   7       11.29       18.14      6.01 o 
 -12   5   7        3.95        2.76      4.36 o 
 -11   5   7      146.39      165.53     12.21 o 
 -10   5   7       56.32       77.55      8.53 o 
  -9   5   7      112.63      102.43      9.17 o 
  -8   5   7       25.30       24.07      5.02 o 
  -7   5   7       28.69       30.63      5.53 o 
  -6   5   7      579.01      518.38     12.62 o 
  -5   5   7       51.79       48.00      4.94 o 
  -4   5   7      321.81      319.56     10.23 o 
  -3   5   7      936.52      885.76     19.74 o 
  -2   5   7        0.00        1.57      2.05 o 
  -1   5   7       52.18       51.57      5.01 o 
   0   5   7      280.85      282.33      9.52 o 
   1   5   7       59.07       76.29      6.90 o 
   2   5   7       74.00       78.64      5.90 o 
   3   5   7        8.63        9.47      2.57 o 
   4   5   7      270.08      244.91      9.30 o 
   5   5   7       92.04       84.18      8.34 o 
   6   5   7       33.95       38.65      6.53 o 
   7   5   7       23.50       25.13      4.91 o 
   8   5   7        3.02        9.92      4.60 o 
   9   5   7      120.64      138.21     12.47 o 
  10   5   7        0.03        1.89      4.54 o 
  11   5   7       64.55       94.36     11.36 o 
  12   5   7        8.23       19.24      7.34 o 
  13   5   7        0.97       -4.50      7.51 o 
 -13   6   7        9.19        9.13      6.74 o 
 -12   6   7       75.82       82.14     11.29 o 
 -11   6   7        0.27       -9.47      9.47 o 
 -10   6   7        0.56       -3.82      3.82 o 
  -9   6   7       96.90       88.58     10.53 o 
  -8   6   7        5.60       18.79      5.32 o 
  -7   6   7      108.81      115.35      9.02 o 
  -6   6   7      251.81      289.52     17.21 o 
  -5   6   7       49.42       36.26      4.48 o 
  -4   6   7      111.62      102.97      7.13 o 
  -3   6   7      276.69      249.97     10.36 o 
  -2   6   7      288.83      264.43     10.60 o 
  -1   6   7      129.97      115.60      7.49 o 
   0   6   7      125.36      140.11      8.07 o 
   1   6   7       14.07       10.74      3.15 o 
   2   6   7      134.20      140.86      8.17 o 
   3   6   7       67.42       66.44      5.85 o 
   4   6   7        0.09        5.13      3.15 o 
   5   6   7       35.04       32.79      5.11 o 
   6   6   7       29.20       41.96      5.95 o 
   7   6   7       55.87       46.94      9.17 o 
   8   6   7        0.42        4.22      5.02 o 
   9   6   7       15.89       15.74      5.78 o 
  10   6   7      107.53       93.85     11.01 o 
  11   6   7        5.80       -4.77      4.77 o 
  12   6   7       19.30       14.13      7.35 o 
 -12   7   7       18.17       20.64     15.55 o 
 -11   7   7      100.30      118.91     13.41 o 
 -10   7   7        9.33        0.80      5.04 o 
  -9   7   7       30.78       22.12      6.09 o 
  -8   7   7        5.41       13.53      5.01 o 
  -7   7   7        1.46        5.91      3.48 o 
  -6   7   7      152.38      133.83     10.09 o 
  -5   7   7       22.91       22.34      3.82 o 
  -4   7   7      127.16      108.15      7.86 o 
  -3   7   7      104.42       98.07      9.22 o 
  -2   7   7        5.47       -3.89      3.89 o 
  -1   7   7        9.51       10.15      3.13 o 
   0   7   7       77.39       73.63      6.33 o 
   1   7   7        6.92       14.50      3.50 o 
   2   7   7       26.60       17.54      3.63 o 
   3   7   7      101.51       86.38      7.04 o 
   4   7   7       16.77       14.68      4.08 o 
   5   7   7       37.17       43.22      6.14 o 
   6   7   7      165.05      169.68     11.63 o 
   7   7   7      146.29      154.62     11.51 o 
   8   7   7       30.44       42.45      7.60 o 
   9   7   7       76.53       87.49     11.06 o 
  10   7   7        8.36       -2.98      5.20 o 
  11   7   7        0.21       -6.66      6.66 o 
 -10   8   7       37.01       45.72      9.15 o 
  -9   8   7        0.08       13.55      5.60 o 
  -8   8   7       28.29       17.80      6.53 o 
  -7   8   7        0.15        2.29      4.60 o 
  -6   8   7      104.85       92.81      9.56 o 
  -5   8   7      129.07      118.92      9.28 o 
  -4   8   7      212.01      187.21     10.45 o 
  -3   8   7      129.80      130.10      8.97 o 
  -2   8   7      537.04      508.31     15.50 o 
  -1   8   7      147.05      104.14      7.94 o 
   0   8   7      117.23      129.70      9.10 o 
   1   8   7      392.87      341.24     14.91 o 
   2   8   7       61.18       70.57      6.70 o 
   3   8   7       10.73        8.10      3.20 o 
   4   8   7        8.63        8.94      5.01 o 
   5   8   7       16.72       18.79      7.31 o 
   6   8   7      218.07      233.12     14.23 o 
   7   8   7       25.77       30.64      5.87 o 
   8   8   7       19.71       21.31      5.67 o 
   9   8   7       11.77       17.33     14.00 o 
  10   8   7        9.36       14.87      6.44 o 
  -9   9   7        4.67        1.83     11.32 o 
  -8   9   7        5.03        6.21      5.75 o 
  -7   9   7       52.31       65.24      8.33 o 
  -6   9   7       18.26       17.22      4.74 o 
  -5   9   7       64.00       68.32      7.33 o 
  -4   9   7        1.20        2.66      3.15 o 
  -3   9   7       54.73       49.89      7.07 o 
  -2   9   7       11.81       13.69      5.32 o 
  -1   9   7      103.56       87.60      9.27 o 
   0   9   7       24.15       30.51      4.85 o 
   1   9   7       87.21       90.10      8.70 o 
   2   9   7        1.58        5.66      3.06 o 
   3   9   7       24.85       18.01      5.29 o 
   4   9   7       40.52       42.84      6.40 o 
   5   9   7        9.93       20.09      5.25 o 
   6   9   7        4.39       -2.00      4.65 o 
   7   9   7      163.18      203.40     14.49 o 
   8   9   7       15.33       13.46      5.99 o 
  -6  10   7        6.52       13.25      4.90 o 
  -5  10   7        2.14        3.74      4.64 o 
  -4  10   7       52.17       61.08      7.03 o 
  -3  10   7      110.77       95.58      9.62 o 
  -2  10   7        0.40        8.08      3.87 o 
  -1  10   7       20.52       18.87      4.67 o 
   0  10   7        3.97        7.92      3.98 o 
   1  10   7       14.51       13.96      5.12 o 
   2  10   7       61.74       49.17      6.10 o 
   3  10   7       38.66       47.68      7.62 o 
   4  10   7       13.68       14.66      5.84 o 
   5  10   7       67.46       75.68      8.91 o 
   6  10   7       40.91       50.12      7.52 o 
  -1  11   7       48.11       65.03      7.71 o 
   0  11   7        3.71        2.05      4.19 o 
 -15   0   8      148.69      192.12     29.36 o 
 -14   0   8       40.42       49.88     15.41 o 
 -13   0   8        2.55       -8.53      8.53 o 
 -12   0   8        7.91       -1.68      7.06 o 
 -11   0   8      189.18      195.77     25.07 o 
 -10   0   8      329.35      328.17     29.33 o 
  -9   0   8       86.80      100.93     16.42 o 
  -8   0   8      713.23      646.38     33.39 o 
  -7   0   8      258.35      250.68     21.11 o 
  -6   0   8       20.79       30.04      8.37 o 
  -5   0   8      271.79      301.93     14.72 o 
  -4   0   8        2.07       10.36      3.48 o 
  -3   0   8     3043.67     3312.54     46.85 o 
  -2   0   8      687.51      757.60     19.62 o 
  -1   0   8     1364.30     1597.44     30.34 o 
   0   0   8      259.94      268.79     12.19 o 
   1   0   8      180.75      206.57      9.22 o 
   2   0   8      944.77     1053.60     19.58 o 
   3   0   8       36.69       41.04      4.91 o 
   4   0   8      589.16      539.53     13.27 o 
   5   0   8      153.58      174.26     13.10 o 
   6   0   8       85.07       77.25     13.74 o 
   7   0   8     1512.89     1442.04     35.62 o 
   8   0   8     1119.23     1065.57     67.53 o 
   9   0   8        0.02        7.00      4.75 o 
  10   0   8        1.00        3.08     10.32 o 
  11   0   8       10.03       15.71      6.18 o 
  12   0   8      183.23      213.53     18.95 o 
  13   0   8       22.88       29.19      9.23 o 
  14   0   8       29.03       35.03      9.30 o 
 -14   1   8        1.85       -1.38      6.39 o 
 -13   1   8        0.23       -5.69      6.15 o 
 -12   1   8       55.06       48.79     12.03 o 
 -11   1   8        0.17        7.20      6.22 o 
 -10   1   8       43.18       47.60      9.37 o 
  -9   1   8      632.59      533.43     22.47 o 
  -8   1   8        4.35        9.48      5.16 o 
  -7   1   8      188.73      209.13     23.52 o 
  -6   1   8        2.97       -3.37      4.12 o 
  -5   1   8        1.74        2.74      2.21 o 
  -4   1   8      241.72      256.11      8.81 o 
  -3   1   8       90.38       82.73      5.43 o 
  -2   1   8     1052.25     1163.81     16.20 o 
  -1   1   8       18.09       18.31      3.24 o 
   0   1   8       81.26       82.80      5.20 o 
   1   1   8      286.44      291.60      8.06 o 
   2   1   8      121.93      135.47      6.30 o 
   3   1   8      108.82      119.08      5.24 o 
   4   1   8       22.22       21.18      2.58 o 
   5   1   8      162.98      150.09      8.18 o 
   6   1   8      735.07      691.78     16.49 o 
   7   1   8      811.46      744.34     17.79 o 
   8   1   8       58.97       56.54      6.51 o 
   9   1   8       13.51       12.49      4.27 o 
  10   1   8      301.08      292.65     14.08 o 
  11   1   8      156.63      180.12     11.89 o 
  12   1   8       31.26       40.28      8.15 o 
  13   1   8        0.59       -1.94      5.17 o 
  14   1   8       52.63       99.46     10.35 o 
 -14   2   8       20.82       33.06      7.93 o 
 -13   2   8       90.01       84.59     10.83 o 
 -12   2   8        2.09        1.41      5.91 o 
 -11   2   8       10.55       13.56      6.58 o 
 -10   2   8        2.26        0.58      3.87 o 
  -9   2   8       33.54       21.02      5.42 o 
  -8   2   8       16.00        8.40      5.68 o 
  -7   2   8        5.50        8.51      4.04 o 
  -6   2   8       37.45       41.23      5.98 o 
  -5   2   8       85.05       83.54      4.96 o 
  -4   2   8        1.16        4.32      1.95 o 
  -3   2   8      765.98      722.86     12.99 o 
  -2   2   8      231.98      242.72      7.38 o 
  -1   2   8      136.45      162.48      6.55 o 
   0   2   8        4.03       10.95      3.29 o 
   1   2   8      226.08      209.64      7.22 o 
   2   2   8        1.63        0.61      1.87 o 
   3   2   8       63.79       63.15      4.78 o 
   4   2   8       14.59       10.86      4.19 o 
   5   2   8        0.99       -2.12      2.12 o 
   6   2   8      480.68      509.86     14.31 o 
   7   2   8      319.76      287.44     12.22 o 
   8   2   8      139.29      146.52      9.86 o 
   9   2   8       31.99       32.17      5.38 o 
  10   2   8       35.48       24.83      5.17 o 
  11   2   8       30.59       35.90      5.70 o 
  12   2   8        2.17       11.38      4.48 o 
  13   2   8       82.29      116.89     15.60 o 
 -14   3   8       16.95       25.79      7.35 o 
 -13   3   8       21.37       15.42      6.67 o 
 -12   3   8        8.81        5.74      4.94 o 
 -11   3   8      102.50      102.54     15.76 o 
 -10   3   8      128.10      134.99     12.03 o 
  -9   3   8        9.92        6.66      4.24 o 
  -8   3   8      170.14      152.68     11.62 o 
  -7   3   8       44.14       48.57      6.15 o 
  -6   3   8      483.50      458.19     11.40 o 
  -5   3   8      453.84      501.25     10.13 o 
  -4   3   8       75.77       65.60      5.17 o 
  -3   3   8      375.77      348.73      8.39 o 
  -2   3   8      393.19      371.79      9.27 o 
  -1   3   8      394.98      402.74      8.32 o 
   0   3   8       43.40       45.55      5.25 o 
   1   3   8       15.96       15.03      2.91 o 
   2   3   8      241.63      240.43      9.95 o 
   3   3   8      166.91      159.13      6.65 o 
   4   3   8      618.65      541.11     14.21 o 
   5   3   8      538.51      523.19     14.23 o 
   6   3   8      166.76      167.88     14.95 o 
   7   3   8        5.40        5.25      7.29 o 
   8   3   8       16.56        9.16      5.34 o 
   9   3   8       32.85       25.94      6.23 o 
  10   3   8       10.83        5.78      5.24 o 
  11   3   8       13.80        2.37      6.46 o 
  12   3   8        0.25        7.39      5.93 o 
  13   3   8       11.67       12.43      6.66 o 
 -13   4   8       18.54       24.23      7.35 o 
 -12   4   8       72.48       67.88     10.07 o 
 -11   4   8       26.67       33.54      6.97 o 
 -10   4   8        4.40        7.19      4.05 o 
  -9   4   8      516.58      500.64     16.58 o 
  -8   4   8       78.34       71.86      7.49 o 
  -7   4   8      580.67      575.89     16.66 o 
  -6   4   8      665.23      679.61     14.54 o 
  -5   4   8       16.29       12.76      2.92 o 
  -4   4   8      137.30      141.37      7.55 o 
  -3   4   8       50.26       59.98      5.44 o 
  -2   4   8     1500.32     1459.51     21.12 o 
  -1   4   8       66.45       58.33      5.06 o 
   0   4   8       15.96       20.18      3.34 o 
   1   4   8      254.80      238.72      9.04 o 
   2   4   8       15.05       16.01      3.08 o 
   3   4   8      937.63      907.25     16.23 o 
   4   4   8      110.37      119.40      8.58 o 
   5   4   8      393.35      355.22     13.06 o 
   6   4   8        2.09        1.34      2.95 o 
   7   4   8       61.70       67.56     10.50 o 
   8   4   8       48.84       49.70      8.14 o 
   9   4   8      327.64      325.50     18.41 o 
  10   4   8       24.26       20.01      9.94 o 
  11   4   8       54.78       63.69      9.68 o 
  12   4   8        1.59       10.95      6.36 o 
  13   4   8       47.87       43.93      8.86 o 
 -13   5   8       51.90       57.98     12.29 o 
 -12   5   8       10.69       12.11      6.01 o 
 -11   5   8       28.75       32.55      7.09 o 
 -10   5   8        0.04       -3.41      3.65 o 
  -9   5   8       28.56       17.07      7.75 o 
  -8   5   8       22.51        8.94      4.78 o 
  -7   5   8      119.48      111.59     11.36 o 
  -6   5   8      158.19      159.63     11.47 o 
  -5   5   8      340.80      308.56     10.60 o 
  -4   5   8        0.95        3.43      2.56 o 
  -3   5   8       23.85       26.05      3.93 o 
  -2   5   8      614.86      595.28     16.36 o 
  -1   5   8       96.93       87.67      7.47 o 
   0   5   8       47.98       46.80      5.05 o 
   1   5   8      414.84      405.78     11.38 o 
   2   5   8      242.18      232.76      9.52 o 
   3   5   8       18.68       13.59      3.22 o 
   4   5   8       59.88       53.56      6.20 o 
   5   5   8      179.91      171.29     10.77 o 
   6   5   8       59.26       58.23      6.78 o 
   7   5   8       56.80       63.66     16.42 o 
   8   5   8      327.32      309.07     18.04 o 
   9   5   8       44.43       41.50     10.19 o 
  10   5   8        1.20       17.18      5.95 o 
  11   5   8        2.02       10.22      6.86 o 
  12   5   8       53.80       56.76      9.96 o 
 -12   6   8       12.00        3.95      5.86 o 
 -11   6   8       22.78       25.21      7.74 o 
 -10   6   8        3.95        0.12      5.00 o 
  -9   6   8        2.32        6.65      4.13 o 
  -8   6   8       10.61        5.74      9.21 o 
  -7   6   8        0.14       -0.24      4.05 o 
  -6   6   8       56.79       74.12      8.74 o 
  -5   6   8        3.26        3.48      2.67 o 
  -4   6   8       10.60        7.51      2.94 o 
  -3   6   8      116.45      111.99      7.69 o 
  -2   6   8       74.76       73.07      6.29 o 
  -1   6   8      119.96      111.48      7.84 o 
   0   6   8       14.51       14.37      3.31 o 
   1   6   8       88.47       90.88      6.89 o 
   2   6   8       33.74       38.11      5.83 o 
   3   6   8      125.25      150.68      8.75 o 
   4   6   8       35.72       31.49      5.31 o 
   5   6   8        8.20       14.06      5.92 o 
   6   6   8      233.69      234.09     13.34 o 
   7   6   8      212.05      203.67     12.51 o 
   8   6   8        1.59        0.66      4.30 o 
   9   6   8       24.08       26.89      7.42 o 
  10   6   8       41.43       53.55      9.11 o 
  11   6   8       82.82       91.49     12.12 o 
 -11   7   8        0.90        8.00      6.44 o 
 -10   7   8       16.06       31.62      8.00 o 
  -9   7   8        0.09        0.32      7.33 o 
  -8   7   8       93.81       84.85     10.83 o 
  -7   7   8        0.42       -3.76      4.94 o 
  -6   7   8        1.02        4.63      3.60 o 
  -5   7   8       22.69       18.75      3.78 o 
  -4   7   8        0.01       -0.11      2.64 o 
  -3   7   8      461.31      411.24     14.33 o 
  -2   7   8      101.01       89.08      7.31 o 
  -1   7   8       44.55       49.33      5.50 o 
   0   7   8        1.52        0.65      4.15 o 
   1   7   8       66.48       59.72      6.04 o 
   2   7   8      121.73      116.42     10.58 o 
   3   7   8        0.03       -0.72      3.49 o 
   4   7   8       11.29        5.76      5.35 o 
   5   7   8        0.08       -0.25      3.10 o 
   6   7   8       24.01       30.72      5.64 o 
   7   7   8       22.05       21.24      8.33 o 
   8   7   8        0.08       -4.74      4.74 o 
   9   7   8        1.25       -1.34      5.39 o 
  10   7   8        1.25        4.99      5.52 o 
 -10   8   8        0.01       -0.49      5.47 o 
  -9   8   8       26.63       25.38      7.45 o 
  -8   8   8        7.44        5.32      6.62 o 
  -7   8   8        0.12       -0.74      7.03 o 
  -6   8   8        2.26       -0.77      3.79 o 
  -5   8   8        4.13       12.13      4.50 o 
  -4   8   8        3.48        5.76      3.22 o 
  -3   8   8       54.86       62.27      6.58 o 
  -2   8   8      153.02      127.91      9.07 o 
  -1   8   8       30.30       22.42      5.30 o 
   0   8   8        1.01       -2.36      2.46 o 
   1   8   8        0.37        0.47      2.80 o 
   2   8   8       16.35       13.76      3.72 o 
   3   8   8       60.05       52.29      6.82 o 
   4   8   8       57.27       70.96      8.09 o 
   5   8   8       47.55       38.99      6.46 o 
   6   8   8       10.49        9.05      5.05 o 
   7   8   8       24.66       46.94      9.00 o 
   8   8   8       61.85       69.64     12.24 o 
   9   8   8       27.46       26.86      7.33 o 
  -8   9   8        8.29       12.80      6.27 o 
  -7   9   8        0.04       -5.03      5.37 o 
  -6   9   8       54.39       50.75      7.58 o 
  -5   9   8       11.73       18.23      5.91 o 
  -4   9   8       18.74       20.51      4.32 o 
  -3   9   8       27.39       30.95      7.36 o 
  -2   9   8      101.17      106.55      8.59 o 
  -1   9   8       10.49        1.36      3.09 o 
   0   9   8       28.56       21.78      6.77 o 
   1   9   8       22.64       16.08      4.17 o 
   2   9   8        2.31        3.27      4.98 o 
   3   9   8       49.97       65.02      8.04 o 
   4   9   8        6.32        7.12      4.62 o 
   5   9   8       41.71       45.67      6.86 o 
   6   9   8        7.14        5.45      4.97 o 
   7   9   8       24.09       37.32      6.97 o 
  -5  10   8        2.20       -2.81      4.05 o 
  -4  10   8        4.68       -0.95      4.68 o 
  -3  10   8       20.66       24.04      5.72 o 
  -2  10   8       52.76       48.53      9.42 o 
  -1  10   8      110.86      118.74     10.01 o 
   0  10   8        2.08        8.14      3.71 o 
   1  10   8        5.57        7.30      3.80 o 
   2  10   8       14.44       17.98      5.85 o 
   3  10   8        2.14       -2.24      4.43 o 
   4  10   8       33.76       27.57      6.16 o 
 -14   1   9        4.26        6.04      6.42 o 
 -13   1   9        2.12        9.42      7.83 o 
 -12   1   9       33.58       45.53      9.93 o 
 -11   1   9      182.94      200.31     39.11 o 
 -10   1   9       18.79       17.68      6.80 o 
  -9   1   9       11.78       15.21      6.30 o 
  -8   1   9       25.11       22.28      9.06 o 
  -7   1   9      264.39      247.79     19.50 o 
  -6   1   9       94.32      101.50     10.69 o 
  -5   1   9      107.64      124.10      6.26 o 
  -4   1   9       13.44       10.29      3.33 o 
  -3   1   9      179.30      169.73      7.15 o 
  -2   1   9      141.76      145.79      6.83 o 
  -1   1   9       12.56       11.76      2.70 o 
   0   1   9        1.62        0.59      1.90 o 
   1   1   9       95.52       99.21      5.93 o 
   2   1   9       47.16       48.04      4.43 o 
   3   1   9       33.34       34.69      3.40 o 
   4   1   9       18.70       21.64      3.29 o 
   5   1   9        1.46        1.05      2.91 o 
   6   1   9       24.04       24.28      4.67 o 
   7   1   9       22.55        8.06      4.87 o 
   8   1   9       18.00       20.01      5.96 o 
   9   1   9       11.66       16.95      4.48 o 
  10   1   9        0.43        3.63      4.19 o 
  11   1   9        2.83       -0.23      3.57 o 
  12   1   9        1.96        1.91      5.16 o 
  13   1   9       16.31       26.88      6.51 o 
 -14   2   9        2.43        0.59      6.09 o 
 -13   2   9        0.18        4.01      6.09 o 
 -12   2   9        0.72       -4.51      4.51 o 
 -11   2   9       47.71       46.24      7.65 o 
 -10   2   9      105.21      123.05     11.70 o 
  -9   2   9       17.43       22.50      5.62 o 
  -8   2   9        3.58        1.58      3.41 o 
  -7   2   9        8.77        3.05      3.47 o 
  -6   2   9      223.22      230.90     17.54 o 
  -5   2   9        3.77        2.91      2.66 o 
  -4   2   9      153.66      155.38      6.81 o 
  -3   2   9      559.39      531.65     11.20 o 
  -2   2   9      123.73      124.43      7.29 o 
  -1   2   9        1.13        1.36      2.17 o 
   0   2   9      303.96      323.26     14.76 o 
   1   2   9      186.45      186.63      9.32 o 
   2   2   9       27.03       31.09      3.60 o 
   3   2   9       67.27       70.43      5.22 o 
   4   2   9       13.60       20.88      3.87 o 
   5   2   9      128.90      146.70      9.82 o 
   6   2   9      620.27      588.58     15.93 o 
   7   2   9      151.87      143.02     16.94 o 
   8   2   9      106.48      102.64      8.86 o 
   9   2   9       36.32       35.57      6.53 o 
  10   2   9      121.54      102.43     10.93 o 
  11   2   9        0.59       -4.30      4.30 o 
  12   2   9      240.34      254.85     18.05 o 
  13   2   9        7.26       13.29      9.73 o 
 -13   3   9        7.26       -5.05      5.37 o 
 -12   3   9       15.28        7.20      5.37 o 
 -11   3   9        1.78        0.97      4.68 o 
 -10   3   9        9.24        6.80      4.53 o 
  -9   3   9      128.88      129.02     25.23 o 
  -8   3   9       76.19       70.99      8.72 o 
  -7   3   9      246.83      260.15     14.24 o 
  -6   3   9      239.03      253.00     13.00 o 
  -5   3   9      344.89      325.19     13.41 o 
  -4   3   9      997.65     1010.32     15.13 o 
  -3   3   9      185.11      181.47      7.21 o 
  -2   3   9       17.86       16.61      3.74 o 
  -1   3   9       24.95       18.00      4.01 o 
   0   3   9      248.14      252.77     10.73 o 
   1   3   9      205.27      220.83     10.32 o 
   2   3   9       68.02       76.48      6.82 o 
   3   3   9      218.44      200.48     10.23 o 
   4   3   9       25.82       21.05      4.90 o 
   5   3   9        6.83        9.65      3.62 o 
   6   3   9      215.75      214.95     17.67 o 
   7   3   9       34.03       18.49     11.35 o 
   8   3   9       73.27       79.76     12.87 o 
   9   3   9        9.91        9.36      5.38 o 
  10   3   9       86.73       71.01     10.08 o 
  11   3   9      110.21      142.82     13.83 o 
  12   3   9       43.76       41.09      9.31 o 
 -13   4   9        3.03        6.46      7.53 o 
 -12   4   9        2.13        3.49      6.75 o 
 -11   4   9       25.93       21.64      8.08 o 
 -10   4   9       18.65       22.79      8.31 o 
  -9   4   9      295.14      266.37     20.79 o 
  -8   4   9      181.68      172.63     16.11 o 
  -7   4   9       72.20       85.17     10.35 o 
  -6   4   9        4.26        0.77      4.03 o 
  -5   4   9      120.46      138.34      9.92 o 
  -4   4   9        4.77        2.98      2.64 o 
  -3   4   9     1501.29     1526.84     22.57 o 
  -2   4   9        1.72        3.14      2.65 o 
  -1   4   9      779.93      776.56     15.64 o 
   0   4   9      216.18      199.82      9.13 o 
   1   4   9       97.66      100.48      6.81 o 
   2   4   9      325.67      296.73     10.05 o 
   3   4   9      119.71      118.83      8.64 o 
   4   4   9      372.77      424.84     13.70 o 
   5   4   9        0.44       -2.68      3.26 o 
   6   4   9        5.89        6.95      4.81 o 
   7   4   9      170.04      160.03     13.22 o 
   8   4   9       43.51       38.33      7.60 o 
   9   4   9       68.65       49.02      8.74 o 
  10   4   9        0.61       -0.92      4.79 o 
  11   4   9       37.30       43.67      8.68 o 
  12   4   9       30.45       41.58      9.10 o 
 -12   5   9       23.62       10.63     23.98 o 
 -11   5   9        2.84        7.17     12.48 o 
 -10   5   9      106.99      115.02     13.31 o 
  -9   5   9       52.33       48.22      8.28 o 
  -8   5   9        0.01       -3.98      5.02 o 
  -7   5   9       22.09       27.17      6.34 o 
  -6   5   9        0.00        1.48      3.74 o 
  -5   5   9       71.31       69.80      6.97 o 
  -4   5   9        4.20        0.67      3.23 o 
  -3   5   9       52.90       50.12      5.31 o 
  -2   5   9      404.94      393.19     11.63 o 
  -1   5   9       44.09       41.49      4.88 o 
   0   5   9      357.88      334.53     11.13 o 
   1   5   9       49.81       52.94      5.11 o 
   2   5   9      472.76      409.63     11.85 o 
   3   5   9       10.79        9.31      3.47 o 
   4   5   9       85.68       75.53      7.48 o 
   5   5   9        0.07        1.34      3.01 o 
   6   5   9       50.60       57.67      6.98 o 
   7   5   9       70.92       83.91     10.27 o 
   8   5   9       54.44       49.48      8.20 o 
   9   5   9       43.92       53.33      8.71 o 
  10   5   9        3.61       -4.90      4.90 o 
  11   5   9        7.54       17.86      6.95 o 
 -11   6   9        5.46        1.19      6.22 o 
 -10   6   9       69.53       95.77     12.09 o 
  -9   6   9        4.53        4.06      4.71 o 
  -8   6   9       88.88       70.30     10.04 o 
  -7   6   9      124.54      127.97     12.59 o 
  -6   6   9       34.38       40.72      7.40 o 
  -5   6   9       15.65        9.38      3.70 o 
  -4   6   9        1.42        0.80      2.73 o 
  -3   6   9       31.89       26.79      4.27 o 
  -2   6   9      149.08      151.31      9.13 o 
  -1   6   9        0.19       -2.22      2.22 o 
   0   6   9        7.16        0.85      2.45 o 
   1   6   9        2.58        9.65      3.08 o 
   2   6   9       27.05       32.69      4.66 o 
   3   6   9      197.15      175.35     11.40 o 
   4   6   9       76.68       70.65      7.77 o 
   5   6   9        6.98        6.11      4.00 o 
   6   6   9       30.83       32.75      6.84 o 
   7   6   9        0.81       -2.95      8.01 o 
   8   6   9       34.67       25.77      6.97 o 
   9   6   9      284.43      338.11     20.81 o 
  10   6   9       28.02       42.61      9.12 o 
 -10   7   9        1.30        1.92      4.89 o 
  -9   7   9       17.38        5.72      8.29 o 
  -8   7   9       18.38       25.92      7.45 o 
  -7   7   9        3.28        2.10      4.60 o 
  -6   7   9        0.22       -4.02      4.02 o 
  -5   7   9       26.46       23.07      6.20 o 
  -4   7   9        1.50        2.25      3.03 o 
  -3   7   9       12.58       11.43      3.43 o 
  -2   7   9      173.29      148.34      9.56 o 
  -1   7   9       15.54       24.25      4.25 o 
   0   7   9        0.29        4.04      3.01 o 
   1   7   9      108.28       99.02      7.94 o 
   2   7   9        7.49        4.40      3.78 o 
   3   7   9       18.99       14.93      4.54 o 
   4   7   9        4.36        2.85      3.28 o 
   5   7   9       11.90       14.90      4.57 o 
   6   7   9       29.46       29.46      8.57 o 
   7   7   9       54.14       59.23      9.38 o 
   8   7   9      103.13      111.89     13.26 o 
   9   7   9        5.18       14.83      6.61 o 
  -9   8   9       39.44       32.74      8.53 o 
  -8   8   9        7.46       11.56      6.12 o 
  -7   8   9       10.59       24.86      7.42 o 
  -6   8   9       38.44       38.91      8.55 o 
  -5   8   9       18.53       16.78      5.08 o 
  -4   8   9       36.43       27.73      4.96 o 
  -3   8   9        5.60       16.96      3.93 o 
  -2   8   9       14.09       13.08      3.75 o 
  -1   8   9        9.85        2.88      3.39 o 
   0   8   9       24.66       19.72      4.28 o 
   1   8   9        1.72        1.88      3.09 o 
   2   8   9        4.23       -3.28      3.28 o 
   3   8   9        5.89        9.92      4.09 o 
   4   8   9      108.00      141.85     11.43 o 
   5   8   9        2.12        2.86      3.69 o 
   6   8   9       14.50       10.11      6.01 o 
   7   8   9       29.93       49.44      8.32 o 
   8   8   9       18.14       24.12      7.59 o 
  -7   9   9        1.71        2.18      5.51 o 
  -6   9   9        0.41       -5.06      5.06 o 
  -5   9   9        0.04        4.17      4.43 o 
  -4   9   9      101.72      102.03     14.05 o 
  -3   9   9       10.31        8.89      4.11 o 
  -2   9   9       36.50       34.20      5.66 o 
  -1   9   9        4.08        5.26      3.63 o 
   0   9   9       12.68       13.32      5.99 o 
   1   9   9       74.88       61.10      7.85 o 
   2   9   9       18.27       16.56      5.05 o 
   3   9   9        0.40        3.67      4.10 o 
   4   9   9        0.46        5.75      4.21 o 
   5   9   9       21.50       30.02     10.87 o 
   6   9   9       38.95       42.56      7.28 o 
  -3  10   9       59.65       66.57      7.53 o 
  -2  10   9       11.14       10.35      4.33 o 
  -1  10   9        8.83        5.00      5.65 o 
   0  10   9        2.09        8.76      4.12 o 
   1  10   9        0.07       -2.88      4.14 o 
   2  10   9       17.14       15.05      9.06 o 
 -13   0  10        1.27       -1.03     10.26 o 
 -12   0  10       67.22       99.55     20.48 o 
 -11   0  10       39.84       43.10     13.45 o 
 -10   0  10      162.29      182.50     24.70 o 
  -9   0  10      136.47      111.35     19.08 o 
  -8   0  10       80.74       67.27     14.55 o 
  -7   0  10      151.19      138.82     18.45 o 
  -6   0  10       23.54       27.35      8.84 o 
  -5   0  10     1003.29     1000.58     39.27 o 
  -4   0  10       18.36       21.92      5.31 o 
  -3   0  10     1126.79     1095.09     26.42 o 
  -2   0  10       59.68       80.84      8.78 o 
  -1   0  10       35.48       40.34      9.33 o 
   0   0  10        5.60        2.74      3.07 o 
   1   0  10       74.70       78.23      7.28 o 
   2   0  10       40.18       46.16      5.71 o 
   3   0  10      103.04       71.18      6.92 o 
   4   0  10       25.14       30.67      9.42 o 
   5   0  10      387.07      346.13     18.21 o 
   6   0  10      274.24      280.93     18.25 o 
   7   0  10      519.91      453.20     33.19 o 
   8   0  10       80.13       89.23     12.13 o 
   9   0  10        8.75       11.04      6.45 o 
  10   0  10       37.89       60.76     10.69 o 
  11   0  10        3.80        7.08      5.97 o 
  12   0  10       73.63      104.84     14.72 o 
 -13   1  10       45.55       38.64      8.35 o 
 -12   1  10       90.90       97.80     26.03 o 
 -11   1  10        0.02       -4.59      5.13 o 
 -10   1  10        0.35        5.20      7.53 o 
  -9   1  10      114.23       90.20     12.49 o 
  -8   1  10      158.89      154.60     14.47 o 
  -7   1  10       18.34       24.24      6.56 o 
  -6   1  10       39.81       44.85      7.74 o 
  -5   1  10       58.12       64.20      8.74 o 
  -4   1  10      122.15      121.42      6.50 o 
  -3   1  10       77.00       68.78      5.40 o 
  -2   1  10      232.34      223.98      9.47 o 
  -1   1  10      185.70      187.77      8.11 o 
   0   1  10       99.28      109.08      6.57 o 
   1   1  10       25.85       27.67      3.76 o 
   2   1  10        3.26       -0.76      1.84 o 
   3   1  10        0.26        2.37      1.95 o 
   4   1  10      120.74      123.15      8.71 o 
   5   1  10       33.13       20.12      4.48 o 
   6   1  10        0.20        5.36      8.05 o 
   7   1  10       66.88       52.22      6.45 o 
   8   1  10       21.60       30.47      5.53 o 
   9   1  10       32.91       27.35      5.92 o 
  10   1  10       26.17       15.92      5.70 o 
  11   1  10        4.07       18.77      5.99 o 
  12   1  10        0.60       -4.77      5.62 o 
 -13   2  10       94.03       99.79     12.10 o 
 -12   2  10       27.13       21.16      7.07 o 
 -11   2  10      109.15      128.45     23.66 o 
 -10   2  10        4.70        4.47      4.40 o 
  -9   2  10      116.42      117.60     15.67 o 
  -8   2  10        0.39        2.02      5.89 o 
  -7   2  10       25.42       22.09      7.76 o 
  -6   2  10       33.97       31.12      5.80 o 
  -5   2  10      101.23      119.57      9.73 o 
  -4   2  10        3.48        8.76      2.60 o 
  -3   2  10      813.28      763.72     14.25 o 
  -2   2  10      300.05      287.06      9.20 o 
  -1   2  10      142.75      146.28     10.99 o 
   0   2  10        3.23        2.89      2.62 o 
   1   2  10       27.21       33.30      4.16 o 
   2   2  10      111.77      106.53      7.92 o 
   3   2  10      412.45      393.37     16.99 o 
   4   2  10      397.23      354.12     26.71 o 
   5   2  10      269.15      291.59     15.97 o 
   6   2  10        7.30        3.84      3.95 o 
   7   2  10      298.45      307.58     26.94 o 
   8   2  10        4.69        8.30      4.92 o 
   9   2  10       65.35       73.80     10.55 o 
  10   2  10       49.85       45.11      8.36 o 
  11   2  10       13.58       14.41      6.94 o 
  12   2  10      110.62      135.34     13.80 o 
 -13   3  10       12.14        8.25      6.27 o 
 -12   3  10       45.50       55.72      9.77 o 
 -11   3  10        2.94       -3.88      5.74 o 
 -10   3  10       23.32       34.81      7.06 o 
  -9   3  10        2.09       -0.84      4.05 o 
  -8   3  10        3.09        2.96      4.18 o 
  -7   3  10       90.08      106.38     10.43 o 
  -6   3  10       17.23       11.99      7.83 o 
  -5   3  10       76.56       78.95     11.44 o 
  -4   3  10       85.73       96.43      7.28 o 
  -3   3  10      833.53      827.62     21.74 o 
  -2   3  10     1448.48     1441.25     27.52 o 
  -1   3  10       80.44       95.49      8.60 o 
   0   3  10       40.46       48.63      5.65 o 
   1   3  10      414.29      433.51     13.29 o 
   2   3  10       20.51       22.50      4.47 o 
   3   3  10      489.59      423.47     16.43 o 
   4   3  10       89.98       86.96      8.24 o 
   5   3  10       38.10       32.82      6.37 o 
   6   3  10      343.99      329.29     18.02 o 
   7   3  10      258.41      259.90     16.90 o 
   8   3  10        5.78       -0.25      4.24 o 
   9   3  10        7.47        7.24      5.14 o 
  10   3  10       14.77       22.63      6.74 o 
  11   3  10       15.42       14.36      7.95 o 
  12   3  10        0.00       -4.54      6.28 o 
 -12   4  10       14.23       16.97     14.17 o 
 -11   4  10        0.77        5.26     15.70 o 
 -10   4  10      113.95      117.68     15.70 o 
  -9   4  10       57.66       49.67     10.21 o 
  -8   4  10        8.85       19.42      7.71 o 
  -7   4  10       12.47       17.89      7.47 o 
  -6   4  10       49.90       41.17      7.49 o 
  -5   4  10      247.20      243.47     12.02 o 
  -4   4  10     1182.49     1192.47     20.29 o 
  -3   4  10      628.75      632.23     14.80 o 
  -2   4  10      774.09      775.78     16.27 o 
  -1   4  10      359.78      353.72     11.47 o 
   0   4  10      598.16      589.67     14.16 o 
   1   4  10       66.67       71.17      7.03 o 
   2   4  10       12.47       10.57      3.61 o 
   3   4  10      144.09      154.33     10.12 o 
   4   4  10        0.17       -1.55      2.82 o 
   5   4  10       14.89       11.02      4.86 o 
   6   4  10        2.72       -0.91      3.98 o 
   7   4  10        0.03       -0.99      4.99 o 
   8   4  10       39.28       37.06      9.38 o 
   9   4  10       10.83       23.36     10.70 o 
  10   4  10        9.20       29.79      7.81 o 
  11   4  10       28.91       32.75     11.42 o 
 -11   5  10       31.51       13.19      7.72 o 
 -10   5  10       62.52       79.64     13.45 o 
  -9   5  10        3.51        6.82      4.87 o 
  -8   5  10        3.18       -0.07      4.57 o 
  -7   5  10       52.38       50.02      8.29 o 
  -6   5  10        2.13        2.39      4.08 o 
  -5   5  10        0.00        0.68      2.99 o 
  -4   5  10       30.21       23.02      4.01 o 
  -3   5  10      265.02      263.62     16.37 o 
  -2   5  10      326.15      324.56     12.51 o 
  -1   5  10      277.10      284.71     11.56 o 
   0   5  10       43.81       41.09      5.13 o 
   1   5  10        0.25        4.30      2.70 o 
   2   5  10       15.05        8.10      3.79 o 
   3   5  10       65.79       58.39      6.95 o 
   4   5  10      397.07      365.75     14.83 o 
   5   5  10       97.89      107.45      9.68 o 
   6   5  10       54.91       51.71      8.04 o 
   7   5  10       97.35       90.67     19.88 o 
   8   5  10        1.72       11.70      5.28 o 
   9   5  10      164.04      182.65     18.20 o 
  10   5  10       45.00       52.74      9.60 o 
 -11   6  10       16.78       19.16      7.37 o 
 -10   6  10        2.74        7.27      5.21 o 
  -9   6  10        0.19        2.71      5.36 o 
  -8   6  10       47.00       51.76      9.32 o 
  -7   6  10       30.18       34.13      7.16 o 
  -6   6  10       25.93       23.10      6.12 o 
  -5   6  10       15.33       13.01      4.72 o 
  -4   6  10       10.00       11.70      5.92 o 
  -3   6  10        1.55        6.25      3.02 o 
  -2   6  10        0.12        2.51      2.80 o 
  -1   6  10        4.82        4.01      2.97 o 
   0   6  10        5.98        5.20      3.25 o 
   1   6  10       22.79       22.36      4.18 o 
   2   6  10        3.38        1.63      3.73 o 
   3   6  10        0.05       -3.05      3.05 o 
   4   6  10       24.90       27.33      5.23 o 
   5   6  10       68.51       58.25      7.06 o 
   6   6  10        0.33        3.19      4.91 o 
   7   6  10        4.89        5.50      6.90 o 
   8   6  10       10.72       13.39      6.67 o 
   9   6  10       18.18       18.91      7.00 o 
  -9   7  10        4.89        1.79      6.31 o 
  -8   7  10       16.33       18.34      9.93 o 
  -7   7  10       26.00       15.90      7.92 o 
  -6   7  10       32.83       52.34      8.44 o 
  -5   7  10       83.04       76.40      8.30 o 
  -4   7  10        7.36        6.56      3.89 o 
  -3   7  10       23.73       35.05      5.18 o 
  -2   7  10        4.80        8.37      3.54 o 
  -1   7  10       64.22       75.59      7.22 o 
   0   7  10       13.33       22.23      4.62 o 
   1   7  10        1.08       -4.04      4.04 o 
   2   7  10       18.39       15.60      4.31 o 
   3   7  10        4.85        3.61      3.87 o 
   4   7  10      112.91      128.35     21.54 o 
   5   7  10        2.75        3.51      4.05 o 
   6   7  10        4.12       18.26      6.23 o 
   7   7  10       74.36       99.86     13.20 o 
   8   7  10       16.23        7.60      6.53 o 
  -8   8  10        0.36       -3.10      6.92 o 
  -7   8  10       46.48       42.78      8.47 o 
  -6   8  10      158.12      149.25     17.94 o 
  -5   8  10       34.53       41.56      8.49 o 
  -4   8  10       37.58       33.08      5.91 o 
  -3   8  10        0.26       -0.28      3.25 o 
  -2   8  10       18.17       14.89      4.00 o 
  -1   8  10       25.31       33.78      5.70 o 
   0   8  10       10.73        9.95      3.80 o 
   1   8  10       25.88       18.13      4.80 o 
   2   8  10       14.62       17.70      5.29 o 
   3   8  10        9.71       11.70      4.56 o 
   4   8  10       20.57       36.84      7.96 o 
   5   8  10        2.19        2.96      4.17 o 
   6   8  10        3.34       -2.31      6.07 o 
   7   8  10       27.01       32.87      7.99 o 
  -5   9  10        3.48        3.55      4.65 o 
  -4   9  10        1.00        9.26      4.70 o 
  -3   9  10        8.88       11.57      4.50 o 
  -2   9  10       62.05       56.23      6.58 o 
  -1   9  10       19.29       17.93      5.97 o 
   0   9  10       56.38       69.68      7.67 o 
   1   9  10       10.65        9.75      6.01 o 
   2   9  10       18.26       17.01      5.28 o 
   3   9  10        0.46        9.13      4.57 o 
   4   9  10        4.82        0.55      4.68 o 
 -13   1  11        4.44       16.14      6.51 o 
 -12   1  11        8.71        3.86      6.09 o 
 -11   1  11       42.15       48.07      8.23 o 
 -10   1  11       30.94       35.25      8.23 o 
  -9   1  11      116.40      135.18     18.23 o 
  -8   1  11       19.12       13.31      5.93 o 
  -7   1  11       62.65       50.78      9.07 o 
  -6   1  11        1.03        1.69      4.94 o 
  -5   1  11        2.52       -1.42      3.02 o 
  -4   1  11        3.67        6.45      2.75 o 
  -3   1  11        0.06       -0.61      2.45 o 
  -2   1  11      150.88      155.08      9.45 o 
  -1   1  11      255.26      259.15      9.65 o 
   0   1  11       61.20       68.47      5.67 o 
   1   1  11       24.42       21.24      3.68 o 
   2   1  11       90.62       85.52      5.67 o 
   3   1  11       87.88       92.01      6.57 o 
   4   1  11       47.60       53.78     10.24 o 
   5   1  11      332.85      302.13     13.13 o 
   6   1  11        2.24        1.80      3.89 o 
   7   1  11       30.96       34.05      6.61 o 
   8   1  11      129.28      109.49     11.58 o 
   9   1  11        5.96       13.22      4.73 o 
  10   1  11       23.86       24.90      9.65 o 
  11   1  11        1.66        1.24      5.44 o 
 -12   2  11       63.80       57.35     10.04 o 
 -11   2  11        0.22       -0.10      5.27 o 
 -10   2  11        0.87       -2.62      4.06 o 
  -9   2  11       33.75       30.08      8.73 o 
  -8   2  11      354.82      372.85     24.56 o 
  -7   2  11      137.03      150.79     15.96 o 
  -6   2  11       59.71       69.20      8.23 o 
  -5   2  11      357.17      333.92     22.91 o 
  -4   2  11      137.54      132.05      9.99 o 
  -3   2  11      393.09      398.03     12.44 o 
  -2   2  11       52.35       58.74      5.96 o 
  -1   2  11       31.24       25.75      4.47 o 
   0   2  11      117.81      135.08      9.04 o 
   1   2  11       71.73       68.91      6.77 o 
   2   2  11       79.92       68.88      6.66 o 
   3   2  11      329.10      308.20     12.28 o 
   4   2  11       31.30       45.94      7.18 o 
   5   2  11       19.07        6.42      4.57 o 
   6   2  11       42.91       32.79      6.65 o 
   7   2  11        3.10       -2.10      3.72 o 
   8   2  11       16.20       13.44      5.30 o 
   9   2  11        1.43        4.03      4.73 o 
  10   2  11       74.75       66.72      9.98 o 
  11   2  11       60.47       94.11     18.39 o 
 -12   3  11        1.44        1.16      6.87 o 
 -11   3  11       15.05       22.33     10.56 o 
 -10   3  11        8.90       21.87      7.51 o 
  -9   3  11        5.67        7.71      6.43 o 
  -8   3  11        5.75        5.80      4.84 o 
  -7   3  11       85.55      107.13     18.14 o 
  -6   3  11       12.93        7.28      5.45 o 
  -5   3  11       89.35       98.67     12.44 o 
  -4   3  11       11.98        9.36      3.74 o 
  -3   3  11       10.89       14.01      3.43 o 
  -2   3  11      178.94      169.11      9.88 o 
  -1   3  11      766.86      768.07     18.32 o 
   0   3  11       67.35       63.37      9.20 o 
   1   3  11      229.18      215.63     11.26 o 
   2   3  11       75.60       82.98      7.37 o 
   3   3  11       31.99       30.84      5.64 o 
   4   3  11       16.98       15.50      5.26 o 
   5   3  11       59.31       62.92     10.61 o 
   6   3  11       20.31       20.35      6.13 o 
   7   3  11       85.40       84.47     10.20 o 
   8   3  11        0.97        0.64      5.08 o 
   9   3  11        9.40        8.76      7.31 o 
  10   3  11        7.74        0.88      7.99 o 
  11   3  11       83.71       95.26     12.57 o 
 -11   4  11        1.77       -7.11     17.21 o 
 -10   4  11       37.79       35.85     15.98 o 
  -9   4  11       33.40       40.07     10.29 o 
  -8   4  11       51.43       45.09      9.83 o 
  -7   4  11       15.50       15.53     20.14 o 
  -6   4  11      253.00      251.73     20.32 o 
  -5   4  11      282.66      272.61     20.34 o 
  -4   4  11      493.91      509.52     17.84 o 
  -3   4  11        3.84        4.21      3.56 o 
  -2   4  11       28.92       43.94      5.75 o 
  -1   4  11      173.32      168.91     10.49 o 
   0   4  11        0.02        1.84      4.31 o 
   1   4  11      465.44      483.35     15.18 o 
   2   4  11        1.58        4.35      3.88 o 
   3   4  11        1.64       -1.93      2.91 o 
   4   4  11       23.61       29.55      5.46 o 
   5   4  11       18.36       14.50      5.44 o 
   6   4  11        2.95        3.68      4.62 o 
   7   4  11        6.96       10.81      5.20 o 
   8   4  11        9.87       17.75      6.13 o 
   9   4  11       53.27       73.44     10.53 o 
  10   4  11       17.76       20.70      8.04 o 
 -11   5  11        5.84        6.28     10.29 o 
 -10   5  11        1.23        1.47      7.11 o 
  -9   5  11        1.63       -1.90      5.91 o 
  -8   5  11        0.49       -5.42      5.53 o 
  -7   5  11      174.57      170.66     15.19 o 
  -6   5  11        9.67       10.82      4.83 o 
  -5   5  11      108.13      103.02     11.10 o 
  -4   5  11       21.33       25.12      4.88 o 
  -3   5  11       58.61       52.39      5.85 o 
  -2   5  11       14.36       12.31      3.58 o 
  -1   5  11        4.26        7.68      3.28 o 
   0   5  11       28.09       24.56      4.19 o 
   1   5  11        7.54        5.13      5.36 o 
   2   5  11       80.31       87.27      9.25 o 
   3   5  11       32.22       26.49      5.16 o 
   4   5  11       30.80       28.81      5.42 o 
   5   5  11      114.37      122.66     12.37 o 
   6   5  11        7.41        4.42      4.91 o 
   7   5  11        2.90       12.30      6.14 o 
   8   5  11        0.06        2.42      5.97 o 
   9   5  11       53.62       64.39     10.48 o 
 -10   6  11       24.43       32.17      9.62 o 
  -9   6  11       32.55       40.65     10.11 o 
  -8   6  11        0.71       -2.44      9.45 o 
  -7   6  11       19.96       19.85      6.46 o 
  -6   6  11        0.30        5.48      5.20 o 
  -5   6  11      183.65      203.73     15.75 o 
  -4   6  11       18.65       14.06      5.76 o 
  -3   6  11      187.10      190.60     10.85 o 
  -2   6  11       12.62        8.37      3.63 o 
  -1   6  11      209.58      216.84     11.82 o 
   0   6  11        2.76        0.41      4.40 o 
   1   6  11       16.79        5.08      3.54 o 
   2   6  11       24.36       21.02      4.50 o 
   3   6  11        1.39       -3.29      3.29 o 
   4   6  11       64.69       62.58      7.69 o 
   5   6  11       77.84       91.87     11.09 o 
   6   6  11       43.47       46.85      8.76 o 
   7   6  11       10.24       11.37     11.63 o 
   8   6  11       38.79       53.21      9.45 o 
  -8   7  11       21.89       28.69      7.77 o 
  -7   7  11        0.26       -2.49      4.89 o 
  -6   7  11        2.30        0.95      4.64 o 
  -5   7  11        0.26       -1.19      4.74 o 
  -4   7  11      115.81      125.85     10.74 o 
  -3   7  11       15.32       16.23      4.30 o 
  -2   7  11       35.57       30.41      7.54 o 
  -1   7  11        3.67        3.78      3.41 o 
   0   7  11        3.38        1.62      3.28 o 
   1   7  11        1.99       -3.21      3.21 o 
   2   7  11       13.98        5.51      5.68 o 
   3   7  11       53.26       45.73      6.71 o 
   4   7  11       70.37       92.51      9.63 o 
   5   7  11        8.90        6.99      8.36 o 
   6   7  11        0.51       -3.20      5.34 o 
   7   7  11        0.18       -1.13      5.74 o 
  -6   8  11        0.06       -4.40      4.40 o 
  -5   8  11       33.13       39.20     12.04 o 
  -4   8  11        1.48       -4.37      4.37 o 
  -3   8  11       84.25       82.27     10.30 o 
  -2   8  11       33.49       33.39      5.57 o 
  -1   8  11       74.60       92.62      8.40 o 
   0   8  11        3.05        5.98      4.16 o 
   1   8  11       18.75       23.42      9.51 o 
   2   8  11       34.44       33.63      6.63 o 
   3   8  11        2.34       -2.00      4.05 o 
   4   8  11       46.87       54.16      7.96 o 
   5   8  11       16.18       26.08      7.60 o 
  -2   9  11        7.34        9.34      4.13 o 
  -1   9  11       26.95       42.24      6.39 o 
   0   9  11       32.15       52.61      7.54 o 
   1   9  11        5.20        1.62      4.40 o 
 -12   0  12      117.46      116.01     20.96 o 
 -11   0  12        0.69        9.93     10.70 o 
 -10   0  12       18.84        2.85     10.17 o 
  -9   0  12       16.44       25.09      9.82 o 
  -8   0  12        0.22        9.05      9.21 o 
  -7   0  12       71.21       65.97     14.29 o 
  -6   0  12        0.14        4.36      6.81 o 
  -5   0  12      321.72      325.72     24.41 o 
  -4   0  12      917.66      931.83     40.01 o 
  -3   0  12     1200.41     1253.30     31.04 o 
  -2   0  12       55.71       53.66      6.70 o 
  -1   0  12       23.65       25.65      6.14 o 
   0   0  12       90.98       96.24     10.40 o 
   1   0  12      292.51      277.22     12.56 o 
   2   0  12       79.31       72.37     10.05 o 
   3   0  12        5.18        4.85      6.00 o 
   4   0  12       96.41      109.01     12.52 o 
   5   0  12       96.73      106.57     12.24 o 
   6   0  12        4.21        5.02      5.74 o 
   7   0  12        0.39       -4.59      5.94 o 
   8   0  12       82.36       99.10     21.15 o 
   9   0  12        8.16        0.54      8.39 o 
  10   0  12        1.78       -4.81      8.00 o 
 -12   1  12       16.28       11.57      7.16 o 
 -11   1  12       32.67       35.50     13.38 o 
 -10   1  12       52.96       61.38      9.18 o 
  -9   1  12       14.54       17.51      5.75 o 
  -8   1  12        7.10        8.52      5.30 o 
  -7   1  12       23.69       12.49      4.84 o 
  -6   1  12        5.02        7.48      3.72 o 
  -5   1  12       23.51       12.42      4.28 o 
  -4   1  12       49.29       62.42      7.58 o 
  -3   1  12      288.73      272.29     10.04 o 
  -2   1  12      540.96      532.01     16.63 o 
  -1   1  12      270.78      280.01     12.13 o 
   0   1  12        0.97        2.78      3.58 o 
   1   1  12        6.15        7.69      2.91 o 
   2   1  12        0.34       -0.15      2.76 o 
   3   1  12      208.43      174.87     17.19 o 
   4   1  12       26.67       20.49      5.28 o 
   5   1  12      100.35       92.60     12.57 o 
   6   1  12       33.29       39.94      7.43 o 
   7   1  12       29.67       24.57     11.78 o 
   8   1  12       32.62       31.38      7.13 o 
   9   1  12       27.41       27.53     12.69 o 
  10   1  12        6.00       -1.73      5.71 o 
 -11   2  12        5.78       -5.43      6.10 o 
 -10   2  12       42.37       46.77     14.39 o 
  -9   2  12      126.41      147.24     16.58 o 
  -8   2  12       78.42       89.39     12.75 o 
  -7   2  12      105.96       99.93     14.53 o 
  -6   2  12      116.74      120.28     14.05 o 
  -5   2  12       58.40       49.96      8.91 o 
  -4   2  12      466.11      460.38     25.21 o 
  -3   2  12      308.97      317.44     12.03 o 
  -2   2  12      285.79      294.83     14.99 o 
  -1   2  12        0.00        2.80      2.95 o 
   0   2  12      134.04      143.10      9.80 o 
   1   2  12       74.09       82.01      9.63 o 
   2   2  12       27.17       34.55      6.36 o 
   3   2  12       26.11       28.23      6.25 o 
   4   2  12       89.83       91.84     10.48 o 
   5   2  12       14.24        8.84      4.84 o 
   6   2  12       18.16       30.90      6.48 o 
   7   2  12       50.81       50.71      9.85 o 
   8   2  12       14.53       20.36      6.01 o 
   9   2  12       11.58       10.38      8.57 o 
  10   2  12       20.80        9.97      8.89 o 
 -11   3  12        1.06       -5.19      5.19 o 
 -10   3  12       22.09       22.10     10.05 o 
  -9   3  12        6.49       -5.32     10.12 o 
  -8   3  12        5.54        2.75      7.49 o 
  -7   3  12       65.09       69.09     12.20 o 
  -6   3  12      146.76      173.19     17.19 o 
  -5   3  12      145.10      159.30     16.06 o 
  -4   3  12        1.46       -3.77      3.77 o 
  -3   3  12        7.75        3.25      3.34 o 
  -2   3  12       48.84       52.01      6.45 o 
  -1   3  12        0.63        1.32      3.06 o 
   0   3  12       78.32       82.07      7.81 o 
   1   3  12       14.69       24.76      4.80 o 
   2   3  12      156.11      149.09     10.40 o 
   3   3  12      102.30       90.67     10.36 o 
   4   3  12       57.66       68.11      9.47 o 
   5   3  12        1.65        1.52      4.93 o 
   6   3  12      172.25      180.55     15.13 o 
   7   3  12        0.99        4.86      5.46 o 
   8   3  12        4.72       -0.50      5.18 o 
   9   3  12       64.76       61.28     10.24 o 
  10   3  12       40.59       52.55     10.00 o 
 -10   4  12       10.61        7.08      7.18 o 
  -9   4  12        9.83        6.22      5.94 o 
  -8   4  12       81.41       70.41     12.42 o 
  -7   4  12      129.34      137.94     18.93 o 
  -6   4  12      163.72      173.95     17.98 o 
  -5   4  12       93.13       82.31     12.00 o 
  -4   4  12      194.43      206.94     18.54 o 
  -3   4  12       32.87       31.25      7.78 o 
  -2   4  12       85.86       84.44     10.64 o 
  -1   4  12       50.61       43.83      6.02 o 
   0   4  12        0.00       -3.96      3.96 o 
   1   4  12        7.16        5.18      4.99 o 
   2   4  12      104.09      113.37      9.50 o 
   3   4  12       48.96       50.32      6.63 o 
   4   4  12      239.54      226.41     16.11 o 
   5   4  12       26.39       24.16      9.53 o 
   6   4  12       21.12       27.03      6.90 o 
   7   4  12      125.95      104.35     14.44 o 
   8   4  12        5.57       14.21      6.75 o 
   9   4  12        0.35       -1.26      6.35 o 
 -10   5  12       28.55       36.53     11.06 o 
  -9   5  12        7.89        1.67      7.05 o 
  -8   5  12       48.06       67.24     12.60 o 
  -7   5  12       64.10       75.31     12.94 o 
  -6   5  12       12.68       25.17     10.23 o 
  -5   5  12        0.22       -2.80      4.60 o 
  -4   5  12      103.56      111.35     14.46 o 
  -3   5  12       85.62       75.32     13.79 o 
  -2   5  12       23.35       26.51      5.19 o 
  -1   5  12       27.47       19.84      4.45 o 
   0   5  12       25.21       23.40      5.35 o 
   1   5  12       42.26       56.74      6.95 o 
   2   5  12       40.74       41.48      7.27 o 
   3   5  12      132.94      123.97     10.38 o 
   4   5  12      130.49      150.05     13.94 o 
   5   5  12        0.43       29.53     25.47 o 
   6   5  12       11.69        9.95      6.19 o 
   7   5  12      186.56      171.18     15.92 o 
   8   5  12        2.63        0.45      6.25 o 
  -8   6  12       19.80       22.76      9.57 o 
  -7   6  12        3.75       -0.07      7.47 o 
  -6   6  12        4.22        2.79      6.35 o 
  -5   6  12        6.96       11.01      5.21 o 
  -4   6  12       73.37       62.71      9.36 o 
  -3   6  12        0.02       -2.11      3.73 o 
  -2   6  12       24.83       16.35      4.57 o 
  -1   6  12       34.38       37.46      5.42 o 
   0   6  12       28.12       34.63      5.94 o 
   1   6  12       19.03       18.55      5.04 o 
   2   6  12        1.42       -3.26      3.53 o 
   3   6  12        2.01        0.47      4.96 o 
   4   6  12        8.29        2.19      8.65 o 
   5   6  12        0.98        2.34      4.94 o 
   6   6  12       27.19       37.10      8.35 o 
   7   6  12       12.91       13.48     10.16 o 
  -7   7  12        0.78        9.28      6.10 o 
  -6   7  12       28.09       33.17      8.10 o 
  -5   7  12       57.98       67.07     10.04 o 
  -4   7  12       48.75       53.98     14.15 o 
  -3   7  12       94.34       93.84     11.75 o 
  -2   7  12       41.10       52.17      7.10 o 
  -1   7  12       38.42       54.52      7.44 o 
   0   7  12       25.74       30.14      6.06 o 
   1   7  12       36.49       37.35      6.35 o 
   2   7  12       82.24       79.26      8.95 o 
   3   7  12       69.51       77.78      8.72 o 
   4   7  12       23.38       30.36      9.10 o 
   5   7  12       57.49       49.22      9.57 o 
  -4   8  12       95.59      100.07     12.85 o 
  -3   8  12      142.04      128.37     12.85 o 
  -2   8  12       11.88        9.04      4.59 o 
  -1   8  12        0.04       -4.08      4.08 o 
   0   8  12       20.53       25.96      8.67 o 
   1   8  12       11.76        8.70      4.49 o 
   2   8  12        1.03        1.40      5.22 o 
   3   8  12        2.46        0.86      4.82 o 
 -11   1  13       13.85        3.68      6.60 o 
 -10   1  13        0.01        1.99      7.06 o 
  -9   1  13       28.60       30.53     10.62 o 
  -8   1  13        0.32       11.91      6.77 o 
  -7   1  13       34.08       38.05      8.70 o 
  -6   1  13      147.89      142.60     28.45 o 
  -5   1  13        0.15       -3.96      3.96 o 
  -4   1  13       89.53      108.91     12.85 o 
  -3   1  13        1.15        2.87      6.99 o 
  -2   1  13       18.99       27.69      4.99 o 
  -1   1  13        0.09       -2.73      2.73 o 
   0   1  13      301.75      291.06     11.62 o 
   1   1  13      104.54       99.30      8.25 o 
   2   1  13      131.70      138.34     11.55 o 
   3   1  13       18.70       14.34      9.46 o 
   4   1  13        0.01        7.07      8.01 o 
   5   1  13       22.20       22.32      5.70 o 
   6   1  13        5.17        6.68      4.92 o 
   7   1  13       12.10       16.30      6.01 o 
   8   1  13       14.01       24.60      6.95 o 
   9   1  13        8.68       15.88     15.23 o 
 -10   2  13       28.07       24.38     10.62 o 
  -9   2  13        4.01       -1.45      5.86 o 
  -8   2  13        3.20       -0.40      5.47 o 
  -7   2  13        2.40        3.69      5.11 o 
  -6   2  13       22.92       30.91      8.26 o 
  -5   2  13        2.18       -3.15      5.45 o 
  -4   2  13       14.31       17.83      6.09 o 
  -3   2  13       11.49       10.63     11.08 o 
  -2   2  13       14.55       21.33      5.12 o 
  -1   2  13        0.31        3.73      3.50 o 
   0   2  13        1.50        2.33      3.57 o 
   1   2  13      394.35      374.51     16.02 o 
   2   2  13        0.09       -0.09      4.63 o 
   3   2  13        1.26        2.96      3.97 o 
   4   2  13       32.40       46.63      7.94 o 
   5   2  13       95.28       91.94     10.50 o 
   6   2  13       40.61       56.81      8.51 o 
   7   2  13        7.45        9.76      5.33 o 
   8   2  13        0.38       -2.11      5.42 o 
   9   2  13       27.23       32.41     10.41 o 
 -10   3  13        9.69       11.42     11.70 o 
  -9   3  13        1.40       -4.97     12.12 o 
  -8   3  13        2.47        3.61      6.06 o 
  -7   3  13       53.85       59.01     11.07 o 
  -6   3  13       25.09       20.91      7.10 o 
  -5   3  13        0.09        1.66      6.39 o 
  -4   3  13      164.20      176.73     17.44 o 
  -3   3  13        0.06       -4.24      4.24 o 
  -2   3  13       37.43       38.71      6.13 o 
  -1   3  13        0.03       -2.03      3.14 o 
   0   3  13        0.70        1.85      3.33 o 
   1   3  13      108.60      113.98      9.57 o 
   2   3  13       29.33       31.26      5.75 o 
   3   3  13       49.31       49.72      9.38 o 
   4   3  13       34.81       51.97     10.69 o 
   5   3  13      188.72      195.26     20.18 o 
   6   3  13       92.91       86.24     11.64 o 
   7   3  13        5.41        5.59      6.18 o 
   8   3  13        0.30        0.66      6.70 o 
  -9   4  13        4.63        1.96     10.48 o 
  -8   4  13      201.22      188.52     20.24 o 
  -7   4  13        0.23       -6.22     10.28 o 
  -6   4  13      236.06      227.34     20.74 o 
  -5   4  13        4.84       22.89      7.59 o 
  -4   4  13       95.08       75.48     11.95 o 
  -3   4  13       52.88       60.96      8.38 o 
  -2   4  13        1.10        8.10      3.65 o 
  -1   4  13       51.45       54.85      7.02 o 
   0   4  13        4.95       11.14      4.30 o 
   1   4  13       21.45       23.46      5.44 o 
   2   4  13        0.46       -3.58      3.58 o 
   3   4  13        0.99        6.08      5.05 o 
   4   4  13       16.10       30.41      7.35 o 
   5   4  13        0.31        2.65      5.53 o 
   6   4  13        0.01        1.07      5.89 o 
   7   4  13        0.70       -4.22      6.19 o 
   8   4  13       22.83       29.69     10.45 o 
  -8   5  13       92.67       91.53     14.68 o 
  -7   5  13       88.59      125.92     16.73 o 
  -6   5  13        1.75       -0.65     12.89 o 
  -5   5  13       48.45       33.14      9.27 o 
  -4   5  13       26.42       28.00      8.52 o 
  -3   5  13       39.96       53.40      8.14 o 
  -2   5  13       29.16       49.24      6.86 o 
  -1   5  13      261.35      261.25     14.23 o 
   0   5  13        0.33        5.59      3.91 o 
   1   5  13        7.67       16.26      4.27 o 
   2   5  13       16.46        3.89      4.46 o 
   3   5  13        3.71       10.60      5.74 o 
   4   5  13       11.24        8.52      6.90 o 
   5   5  13       42.13       42.97      9.14 o 
   6   5  13        1.45        7.93      6.09 o 
   7   5  13       10.87        6.82      7.23 o 
  -7   6  13        7.80       19.03      9.48 o 
  -6   6  13        0.68       -0.22      5.69 o 
  -5   6  13       29.18       17.12      7.52 o 
  -4   6  13       71.33       57.98     11.70 o 
  -3   6  13        0.78       -0.16      4.58 o 
  -2   6  13      325.33      397.96     20.69 o 
  -1   6  13        0.54       -2.35      3.89 o 
   0   6  13       58.83       58.82      8.42 o 
   1   6  13        5.07        8.47      7.25 o 
   2   6  13       55.55       67.43     10.16 o 
   3   6  13       42.28       42.85      8.95 o 
   4   6  13      224.48      216.84     17.59 o 
   5   6  13        3.75        4.67      6.80 o 
  -4   7  13        5.63       14.61      5.69 o 
  -3   7  13       41.46       46.42      8.14 o 
  -2   7  13       27.72       37.80      6.93 o 
  -1   7  13      151.93      177.27     13.08 o 
   0   7  13       11.75       16.83      5.48 o 
   1   7  13       11.23       15.96      5.32 o 
   2   7  13        1.41        9.42      5.04 o 
   3   7  13       13.38       -8.20      8.74 o 
  -9   0  14       23.06       36.35     13.17 o 
  -8   0  14       26.72       36.66     13.38 o 
  -7   0  14        2.93       11.15      9.19 o 
  -6   0  14      301.66      312.66     33.62 o 
  -5   0  14       31.69       38.73     12.45 o 
  -4   0  14       32.30       22.24      9.28 o 
  -3   0  14       58.50       41.30     11.40 o 
  -2   0  14       17.92       12.36      5.25 o 
  -1   0  14       10.36       14.70      7.13 o 
   0   0  14       16.26       18.31      6.24 o 
   1   0  14      111.97      118.86     18.61 o 
   2   0  14       22.49       19.59      9.73 o 
   3   0  14       55.31       33.46     12.66 o 
   4   0  14      146.97      187.97     27.68 o 
   5   0  14      136.22      199.92     28.84 o 
   6   0  14        4.90        9.94      9.75 o 
   7   0  14       77.01       70.01     17.77 o 
   8   0  14       17.03       17.84     11.29 o 
  -9   1  14       10.01        9.38      6.98 o 
  -8   1  14       11.75        4.91      5.96 o 
  -7   1  14       66.03       87.68     12.50 o 
  -6   1  14       61.65       67.11     11.38 o 
  -5   1  14       75.04       73.66     11.32 o 
  -4   1  14       45.05       32.58      7.71 o 
  -3   1  14       13.68       20.70      6.01 o 
  -2   1  14       23.74       27.87      5.30 o 
  -1   1  14      149.57      167.51     12.47 o 
   0   1  14       66.31       72.75      7.67 o 
   1   1  14       10.81       -1.32      6.36 o 
   2   1  14      212.83      175.34     18.71 o 
   3   1  14      193.94      198.66     14.64 o 
   4   1  14        1.31       -4.80      4.80 o 
   5   1  14       22.79       20.54      9.89 o 
   6   1  14      363.75      434.51     29.03 o 
   7   1  14       31.13       34.11     19.30 o 
   8   1  14        1.00        3.80      6.86 o 
  -9   2  14        6.59       -3.23      5.82 o 
  -8   2  14       18.06       20.35      7.80 o 
  -7   2  14       17.56       15.82      6.80 o 
  -6   2  14       22.12       27.27      7.82 o 
  -5   2  14       25.26       27.65      8.38 o 
  -4   2  14       93.61       90.50     12.37 o 
  -3   2  14       43.96       39.18      8.58 o 
  -2   2  14       42.70       55.94      8.06 o 
  -1   2  14       48.56       51.06      6.81 o 
   0   2  14        0.53        2.71      3.82 o 
   1   2  14      252.98      302.94     17.76 o 
   2   2  14        3.68        2.29     10.56 o 
   3   2  14       84.13       75.63     12.30 o 
   4   2  14        5.52        4.75     10.93 o 
   5   2  14      105.35      107.67     12.00 o 
   6   2  14        0.00       -4.65      4.65 o 
   7   2  14        3.81       -6.20      6.20 o 
  -8   3  14      191.27      170.16     19.25 o 
  -7   3  14       14.93       17.54      8.15 o 
  -6   3  14        0.16       -0.51      5.89 o 
  -5   3  14        8.09        8.93      6.15 o 
  -4   3  14       82.33       68.74     11.58 o 
  -3   3  14       42.61       37.25     15.14 o 
  -2   3  14        0.02       -3.95      4.80 o 
  -1   3  14        9.80       18.94      4.99 o 
   0   3  14        5.33        4.63      3.95 o 
   1   3  14       74.20       72.26      8.09 o 
   2   3  14        2.88       -1.36      7.64 o 
   3   3  14        5.61        8.32      5.83 o 
   4   3  14        6.02        4.08      7.87 o 
   5   3  14        1.63       18.49      7.31 o 
   6   3  14        7.63        2.55      8.83 o 
   7   3  14        0.15        3.40      6.61 o 
  -8   4  14        0.10       -5.38      5.38 o 
  -7   4  14      236.10      221.13     21.81 o 
  -6   4  14       84.16       83.53     18.36 o 
  -5   4  14       25.51       32.40      8.96 o 
  -4   4  14      154.58      147.07     16.77 o 
  -3   4  14      124.14      113.89     14.49 o 
  -2   4  14       20.10       14.76      6.13 o 
  -1   4  14       14.13       17.48      4.92 o 
   0   4  14       49.93       62.41      7.47 o 
   1   4  14       38.69       39.16      7.50 o 
   2   4  14        3.78        2.15      5.25 o 
   3   4  14        1.61        1.62      5.76 o 
   4   4  14        7.94        8.35     10.24 o 
   5   4  14       11.75       16.60      7.63 o 
   6   4  14       10.40       15.50      8.19 o 
  -6   5  14       74.61       80.44     13.30 o 
  -5   5  14        6.92        4.00      6.45 o 
  -4   5  14       85.28       97.02     14.40 o 
  -3   5  14       14.80       28.08     12.85 o 
  -2   5  14        0.11       -5.21      5.21 o 
  -1   5  14        0.01       11.03      4.56 o 
   0   5  14        5.23       -0.98      4.27 o 
   1   5  14        0.51       10.65      4.88 o 
   2   5  14       41.75       28.66     16.87 o 
   3   5  14        1.88       -0.89      7.91 o 
   4   5  14       84.27      106.10     12.72 o 
   5   5  14       26.76       31.23      8.52 o 
  -4   6  14       28.86       35.16      9.38 o 
  -3   6  14       64.87       84.70     13.50 o 
  -2   6  14        4.25       -1.43      8.03 o 
  -1   6  14       25.02       40.27      6.83 o 
   0   6  14        0.75        8.89      4.59 o 
   1   6  14        9.61       15.76      5.54 o 
   2   6  14        2.22       -3.14      5.79 o 
   3   6  14       15.21       -3.47      6.01 o 
  -8   1  15        2.27        3.87      6.15 o 
  -7   1  15       61.36       58.60     10.51 o 
  -6   1  15        1.64        2.26      5.42 o 
  -5   1  15       29.29       16.99      9.77 o 
  -4   1  15        0.04       -0.18      5.09 o 
  -3   1  15        0.25       -3.41      4.12 o 
  -2   1  15       25.66       28.27      7.14 o 
  -1   1  15       52.90       49.32      9.20 o 
   0   1  15      116.51      130.79     14.76 o 
   1   1  15        0.05        0.36      5.30 o 
   2   1  15        6.80        8.78      6.29 o 
   3   1  15       14.04       31.70      9.19 o 
   4   1  15       10.50        1.89      7.34 o 
   5   1  15       16.04       26.33      9.04 o 
   6   1  15        6.06       -3.58      6.32 o 
  -7   2  15        0.31        3.95      7.95 o 
  -6   2  15        0.22       -2.71      6.00 o 
  -5   2  15       36.17       29.11      8.23 o 
  -4   2  15        3.07        0.34     13.36 o 
  -3   2  15       87.26       81.72     12.21 o 
  -2   2  15       14.19        7.04     12.59 o 
  -1   2  15       14.55       12.42      5.20 o 
   0   2  15       39.95       43.53      9.02 o 
   1   2  15        0.02       -3.31      5.63 o 
   2   2  15       58.55       66.58     13.75 o 
   3   2  15        0.06       15.45      6.46 o 
   4   2  15        0.24       -6.10      6.10 o 
   5   2  15       11.23       35.23     13.95 o 
   6   2  15      102.85      108.93     22.95 o 
  -6   3  15      111.36      146.30     17.34 o 
  -5   3  15        0.10       -1.16      6.26 o 
  -4   3  15        0.01       12.41      9.29 o 
  -3   3  15        0.79       -0.21      5.28 o 
  -2   3  15       41.79       59.80     10.26 o 
  -1   3  15       87.44      103.64     11.40 o 
   0   3  15        0.01       -4.26      5.63 o 
   1   3  15       25.42       39.05      7.98 o 
   2   3  15        2.83        0.37      6.42 o 
   3   3  15       22.39       29.99      8.17 o 
   4   3  15        3.65        8.83      7.34 o 
   5   3  15        4.91        0.08      7.49 o 
  -5   4  15       35.68       46.37     10.72 o 
  -4   4  15        1.81        3.04      6.76 o 
  -3   4  15        8.36       12.84      7.08 o 
  -2   4  15       44.06       37.94     16.78 o 
  -1   4  15       11.45       15.27      5.76 o 
   0   4  15       13.95       21.38      5.87 o 
   1   4  15        0.19        0.66      5.79 o 
   2   4  15        0.63        2.70      5.85 o 
   3   4  15        2.61        2.56      6.97 o 
   4   4  15       31.04       41.22     10.20 o 
  -3   5  15       14.63       24.09     15.74 o 
  -2   5  15        1.99        0.77      7.51 o 
  -1   5  15       26.03       26.28     10.33 o 
   0   5  15        6.16        5.44      4.93 o 
   1   5  15       14.80       30.96      9.30 o 
  -5   0  16      119.67      111.58     20.17 o 
  -4   0  16      206.67      200.08     27.08 o 
  -3   0  16       16.71        1.63      7.91 o 
  -2   0  16        5.93        0.19      6.79 o 
   0   0  16       18.74       22.69     11.17 o 
   1   0  16        0.29       -2.21      9.07 o 
   2   0  16      167.32      207.03     28.33 o 
   3   0  16        3.02       -4.60      9.07 o 
  -5   1  16       30.73       19.11      7.46 o 
  -4   1  16       53.36       39.27      9.32 o 
  -3   1  16        0.92        5.05      5.38 o 
  -2   1  16       22.94       35.93     10.78 o 
   0   1  16       15.54       10.38     10.80 o 
   1   1  16       84.06       71.14     12.25 o 
   2   1  16        8.12        0.88      6.27 o 
   3   1  16      123.36      150.74     26.11 o 
  -4   2  16        0.27       -5.75      5.75 o 
  -3   2  16        2.63        9.14      6.42 o 
  -2   2  16       15.22       25.56     10.78 o 
   0   2  16        4.13        1.49      8.01 o 
   1   2  16        0.39        0.26      8.51 o 
   2   2  16        7.20        3.31     16.08 o 
   3   2  16        8.45       21.79     11.45 o 
  -3   3  16        8.38       -0.22      6.39 o 
  -2   3  16        8.50       13.18      6.95 o 
  -1   3  16       54.18       53.14     14.25 o 
   0   3  16        6.49       23.34      8.04 o 
   1   3  16        2.28       -4.03      6.54 o 
                                                 
